# Supplementary material for: Circulating mucosal-associated invariant T cells identify patients responding to anti-PD-1 therapy
Source: Nat Commun. 2021 Mar 15;12:1669. doi: 10.1038/s41467-021-21928-4 (PMC7961017; doi:10.1038/s41467-021-21928-4)
Supplement: Supplementary file 4 — Source Data [file 41467_2021_21928_MOESM4_ESM.xlsx]

## Sheet: CD8 PHENOTYPE_FIGURE 1
x	ID	T	DISEASE	1	2	3	4	5	6	7	8	9	10	11	12	13	14	15	16	17	18	19	20	21	22	23	24	25	26	27	28
MELA01_0	1	0	PD	0.97	0.02	0.05	0.72	1.36	2.26	0.83	3.51	0.28	1.55	0.02	3.39	1.87	12.68	1.32	5.63	0.67	0.3	13.72	10	1.55	1.36	1.11	22.28	1.66	10.9	0	0.09
MELA01_14	1	1	PD	1.93	0.05	0.01	1.72	5.1	3.13	1.98	2.72	0.01	0.73	0.1	6.56	2.17	11.03	1.6	4.28	1.27	0.14	8.11	16.01	1.95	2.72	1.52	15.77	1.07	8.32	0	0.04
MELA01_28	1	2	PD	1.05	0.09	0.04	0.4	2.45	2.23	2.9	4.48	0.02	0.93	0.34	4.18	1.23	12.82	1.14	5.3	1.54	0.22	9.28	11.15	4.99	0.98	2.27	19.79	1.38	8.79	0	0.11
MELA02_0	2	0	PD	3.81	0	0	2.64	0.33	5.12	28.85	1.09	0.09	0.97	0.8	0.53	5.99	3.52	0.01	0.11	3.64	27.64	5.36	1.33	0.5	0.82	0.8	1.16	0.74	4.14	0.01	0.66
MELA02_28	2	1	PD	1.61	0.01	0.01	0.34	0.04	4.1	33.3	0.74	0.01	2.17	1.81	0.06	4.16	8.13	0.09	0.33	2.73	14.02	7.99	0.86	1.56	0.3	1.62	2.36	1.98	9.67	0	0.3
MELA02_41	2	2	PD	2.44	0	0.02	0.44	0.04	1.04	17.76	0.16	0.04	0.34	0.63	0.03	5.16	12.93	0.65	0.02	0.75	44.59	1.87	0.48	0.82	2.19	0.63	0.61	0.78	5.56	0.02	0.39
MELA03_0	3	0	PD	3.58	0.01	0	1	2.32	2.77	5.47	12.18	0.01	2.09	0.2	5.05	1.44	8.31	0.77	5.4	10.49	0.01	6.62	13.99	1.36	1.12	0.75	7.69	0.79	6.58	0	0.05
MELA03_19	3	1	PD	3.42	0.03	0.01	1.09	0.65	3.55	8.35	4.59	0	0.61	0.3	6.46	2.55	7.25	1.94	6.39	11.32	0.02	4.41	13.17	0.85	2.71	2.11	13.11	1.46	3.65	0	0.08
MELA03_33	3	2	PD	3.46	0.02	0.01	0.94	0.52	3.66	5.51	4.47	0.02	0.23	0.25	4.36	3.24	11.25	3.52	6.09	8.25	0.04	6.93	10.46	0.64	3.41	2.28	12.06	2.15	6.2	0.03	0.11
MELA04_0	4	0	SD	4.98	0.01	0.01	0.03	1.81	0.09	0.61	4.29	0.02	1.89	0.33	1.67	0.04	5.07	0.22	44.7	1.52	0	13.56	2.79	2.1	0.04	0.43	3.88	1.4	8.51	0	0.01
MELA04_21	4	1	SD	23.48	0.01	0	0.04	1	0.02	0.87	2.64	0.01	0.48	0.03	2.72	0.05	8.41	0.63	28.64	2.21	0	12.79	0.59	0.42	0.03	0.39	1.28	3.27	9.99	0	0
MELA04_42	4	2	SD	31.36	0	0.01	0.05	2.22	0.07	0.42	2.92	0	0.05	0.03	4.01	0.02	7.59	0.51	21.16	0.75	0	10.42	0.75	1.24	0.05	1.6	1.33	4.85	8.59	0	0.01
MELA05_0	5	0	PD	5.58	1.54	0.34	3.71	7.75	1.73	3.95	2.91	0.38	0.3	0.01	10.86	0.57	7.41	0.4	7.92	4.11	0.23	9.44	10.67	0.72	2.64	1.43	7.08	0.28	8.03	0.01	0.21
MELA05_21	5	1	PD	5.26	0	0.02	2.92	3.65	2.96	5.05	3.7	0.01	0.19	0.07	5.52	2.06	12.61	1.82	4.92	4.27	0.69	9.14	11.05	2.7	3.77	1.97	6.24	0.51	8.9	0	0.19
MELA05_42	5	2	PD	3.96	0	0.01	3.06	3.99	4.12	0.66	6.32	0.01	0.23	0	5.48	1.91	9.34	0.79	7.01	0.35	0.23	12.68	10.08	3.17	2.77	3.98	8.08	1.53	10.24	0	0.14
MELA07_0	7	0	PR	6.21	0.04	0.04	5.55	3.84	4.93	3.09	1.49	0.11	0.56	0.03	9.47	10.56	3.35	0.45	4.53	4.97	0.59	7.2	4.77	0.56	16.12	1.22	5.26	1.4	3.66	0	0.5
MELA07_28	7	1	PR	3.99	0.12	0.01	8.89	5.2	10.1	2.55	3.1	0.08	0.37	0.08	7.51	9.03	2.43	0.15	3.46	5.42	0.85	5.2	4.19	2.45	11.19	5.37	4.31	1.71	2.24	0	0.64
MELA07_56	7	2	PR	6.99	0.03	0.02	13.61	6.77	4.87	2.29	2.4	0.01	0.07	0.03	10.85	3.99	3.41	0.07	3.08	6.82	0.54	3.95	6.68	0.41	13.53	2.49	2.97	1.43	2.69	0	0.74
MELA09_0	9	0	PD	3.39	0	0	1.48	3.01	4.22	2.05	8.49	0	0.8	0.09	4.72	1.32	7.16	0.12	3.08	2.57	0	5.84	10.32	7.39	0.46	10.02	8.06	9.58	5.83	0	0.11
MELA09_14	9	1	PD	6.41	0.01	0.01	5.87	8.1	2.37	0.56	6.28	0	0.05	0	6.65	1.67	7.59	0.48	3.09	0.44	0.01	6.78	11.48	0.73	6.75	3.5	2.79	13.74	4.64	0	0.37
MELA09_28	9	2	PD	3.4	0.01	0.01	5.81	4.68	5.81	2.04	5.29	0.01	0.51	0.03	5.87	6.61	6.55	0.63	3.76	1.7	0.01	6.06	13.64	1.2	8.86	1.77	8.29	3.34	4.11	0	0.6
MELA10_0	10	0	PR	8.84	0	0.06	2.02	6.05	0.99	1.25	4.56	7.37	0.11	0.01	7.22	0.73	1.61	0.17	7.22	3.73	1.04	2.2	4.79	4.91	1.89	16.53	2.28	13.04	1.37	0.01	0.13
MELA10_14	10	1	PR	7.59	0.01	0.04	0.84	2.74	1.31	1.91	6.76	0.08	0.62	0.02	5.56	2.15	2.14	0.46	10.82	5.24	1.1	3.78	4.63	4.18	2.64	6.9	4.68	22.1	1.7	0	0.1
MELA10_28	10	2	PR	9.01	0.05	0	1.88	3.21	0.98	1.72	7.1	0.1	0.14	0.01	3.99	1.43	2.82	0.93	10.62	3.77	1.09	3.57	5.39	4.35	5.26	6.78	3.18	20.68	1.94	0	0.31
MELA11_0	11	0	PD	0.42	0	0	10.97	3.04	9.36	0.79	0.72	0.06	0.28	0.54	5.1	27.21	1.34	0.16	0.85	1.2	0.59	0.81	5.71	0.24	24.1	1.77	3.89	0.14	0.7	0.01	2.53
MELA11_19	11	1	PD	0.77	0.02	0.01	3.33	0.33	8.76	0.96	1.05	0	0.48	0.12	3.3	32.94	1.58	0.25	1.89	1	0.25	0.99	3.36	0.64	27.59	3.86	5.07	0.47	0.97	0.01	6.37
MELA11_33	11	2	PD	0.61	0.03	0.01	0.87	0.19	3.76	0.67	0.44	0.01	0.49	0.42	3.37	24.28	1.93	0.68	1.49	0.95	0.61	0.72	2.46	0.9	46.07	2.11	5.97	0.43	0.53	0	2.2
MELA13_0	13	0	CR	2.19	0.01	0	0.44	1.88	1.03	11.26	1.91	0.03	0.63	0.13	7.73	1.38	28.91	5.32	2.82	17.57	0.04	3.71	2.56	0.11	1.02	0.26	3.53	0.32	5.21	0	0.08
MELA13_21	13	1	CR	1.33	0	0.02	0.16	0.27	1.8	9.89	1.95	0	0.55	0.7	4.51	2.53	20.95	0.4	7.88	18.56	0	8.35	2.07	0.72	0.15	0.5	7.88	0.49	8.34	0	0.08
MELA13_42	13	2	CR	1.14	0	0.02	0.32	1.33	0.97	9.72	2.24	0	0.83	0.34	5.73	0.84	17.45	0.47	9.35	13.51	0.02	12.89	2.4	0.49	0.26	0.87	4.15	0.92	13.73	0.01	0.12
MELA16_0	16	0	SD	0.56	0	0.02	2.87	23.82	1.52	4.15	2.18	0.13	0.52	0.36	4.74	2.08	6.88	1.36	2.05	6.76	0.14	1.24	24.55	0.64	5.54	1.11	3.96	0.3	2.51	0.01	0.21
MELA16_14	16	1	SD	0.18	0.04	0.03	1.12	0.82	3.92	3.59	0.47	0	0.42	0.28	1.17	7.5	5.52	0.86	1.76	4.04	0.4	1.18	28.83	0.38	6.17	0.97	28.23	0.25	1.87	0	0.45
MELA16_28	16	2	SD	0.27	0.03	0.01	1.42	0.95	2.82	3.72	0.58	0.02	0.41	0.33	2.95	4.01	6.81	1.44	1.91	5.9	0.27	1.39	33.81	1.44	5.99	1.67	19.19	0.37	2.28	0.01	0.31
MELA17_0	17	0	PD	1.78	0	0.02	4.2	5.01	4.4	1.52	1.13	0.04	0.32	0.12	10.34	9.33	12.94	3.44	3.02	2.25	0.01	3.11	8.19	0.2	16.08	0.74	6.07	0.36	5.38	0	0.66
MELA17_14	17	1	PD	4.42	0.05	0.03	0.79	0.07	3.08	2.28	0.33	0.13	0.19	0.18	7.68	6.97	13.84	6.02	4.24	3.92	0.02	3.94	5.27	0.11	17.6	0.94	14.4	0.39	3.11	0	0.5
MELA17_27	17	2	PD	3.09	0.01	0	0.35	0.05	2.96	3.98	0.38	0.02	1.39	0.4	4.76	9.3	17.46	8.12	4.35	5.54	0.04	4.94	3.04	0.15	14.49	0.33	10.51	0.15	4.19	0	0.37
MELA19_0	19	0	PD	0.57	0.57	0	1.33	0.59	2.51	5.64	1.86	0.01	1.34	0.47	2.25	5.44	11.58	0.53	7.24	17.17	3.06	13.75	2.24	0.52	1.95	0.19	3.38	0.67	15.13	0.01	0.1
MELA19_20	19	1	PD	0.53	0.01	0.01	3.69	1.26	1.88	7.15	1.24	0	0.1	0.38	2.46	4.28	11.73	0.66	5.09	18.57	4.36	9.68	1.99	0.34	8.27	0.56	0.82	1.45	13.48	0.01	0.42
MELA19_41	19	2	PD	0.78	0.02	0	2.43	1.86	1.42	6.67	2.55	0.01	0.12	0.28	3.66	3.26	13.34	1.03	4.4	19.08	3.86	8.62	2.49	0.55	6.51	1	1.2	1.19	13.65	0.02	0.35
MELA20_0	20	0	PR	1.53	0.02	0.02	3.59	8.35	3.24	7.15	3.52	0.29	0.02	0.12	11.51	5.01	13.24	1.04	3.01	4.08	0.59	1.69	15.83	0.85	6.17	0.56	5.34	0.18	3.05	0	0.07
MELA20_21	20	1	PR	1.4	0.02	0	1.31	5.74	3.12	2.28	5.87	0	0.55	0.37	6.88	6.94	8.94	0.76	6.08	1.81	0.16	4.44	17.06	4.56	2.95	3.22	10.07	0.91	4.56	0	0.15
MELA20_42	20	2	PR	1.51	0.02	0.02	1.84	5.12	2.62	1.5	5.02	0	0.17	0.07	6.53	4.92	12.57	3.1	5.13	1.17	0.3	4.44	15.53	1.79	9.35	3.5	7.2	1.38	5.2	0	0.24
MELA21_0	21	0	SD	0.74	0.01	0.01	0.54	2.12	0.77	6.69	7.69	0.23	0.03	0	4.55	0.88	2.16	0.14	30.61	16.67	0.09	12.71	3.26	1.71	1.21	1.12	2.46	0.91	2.69	0	0.1
MELA21_21	21	1	SD	0.45	0.01	0.01	0.53	1.42	1.55	2.88	8.46	0	0.62	0.61	1.54	1.82	3.29	0.32	32.45	11.45	0	14.48	3.54	1.23	2.51	1.09	6.28	0.93	2.52	0.01	0.12
MELA21_44	21	2	SD	0.23	0	0.01	0.3	0.93	0.68	4.06	8	0.01	0.03	0.14	2.15	0.96	2.64	0.12	32.94	9.85	0	21.99	3.09	1.1	0.74	0.82	2.65	1.15	5.41	0	0.08
MELA22_0	22	0	PD	0.86	0.01	0	8.41	3.38	6.54	2.96	2.16	0.61	0.58	0.19	4.75	12.65	9.47	2.36	2.79	2.61	0	2.11	6.53	2.18	13.85	4.51	6.38	1.33	2.75	0.03	0.48
MELA22_28	22	1	PD	0.61	0.03	0	10	3.65	5.03	1.65	2.48	0	0.12	0.16	1.81	9.71	9.57	3.15	1.06	2.01	0	1.22	7.8	2.6	20.92	8.58	4.61	1.93	1.3	0	0.65
MELA23_0	23	0	SD	0.35	0	0	0.67	1.95	1.13	4.97	9.52	0.12	1.57	0.4	1.86	1.36	3.4	0.61	20.21	26.26	0.01	10.22	3.01	1.5	2.34	1.14	5.07	0.72	1.61	0	0.19
MELA23_23	23	1	SD	0.65	0.02	0.2	3.16	8.92	2.87	0.61	3.34	0.02	0.18	0.05	4.04	4.38	10.29	3	2.75	0.76	0.02	5.49	10.93	1.81	18.11	5.74	4.67	3.21	4.77	0.01	1.38

## Sheet: NAIVE_FIGURE 2
GeneSymbol	pct.1	pct.2	avg_logFC	p_val	p_val_adj
LEF1	0.321	0.082	1.17307	0	0
CCR7	0.2	0.033	1.15642	0	0
TRABD2A	0.197	0.047	0.981406	0	0
MAL	0.163	0.04	0.884786	0	0
SELL	0.382	0.151	0.878381	0	0
NOSIP	0.242	0.098	0.78749	0	0
TCF7	0.431	0.199	0.78621	0	0
NELL2	0.215	0.076	0.771686	0	0
LRRC75A.AS1	0.319	0.159	0.701184	0	0
RGS10	0.228	0.099	0.693922	0	0
RPS3A	0.634	0.397	0.689135	0	0
EEF1B2	0.617	0.39	0.663077	0	0
LDHB	0.458	0.252	0.65846	0	0
C6orf48	0.366	0.192	0.655067	0	0
RPS28	0.797	0.585	0.646352	0	0
RPS13	0.766	0.542	0.639698	0	0
RPL32	0.969	0.847	0.639412	0	0
RPS5	0.87	0.67	0.637386	0	0
RPS8	0.964	0.846	0.603829	0	0
RPS6	0.982	0.882	0.592376	0	0
RPL10A	0.764	0.555	0.586984	0	0
RPL34	0.784	0.588	0.58214	0	0
RPS12	0.99	0.914	0.580999	0	0
RPL12	0.888	0.718	0.573916	0	0
LTB	0.57	0.302	0.571641	0	0
RPS18	0.928	0.776	0.571203	0	0
RPL31	0.933	0.802	0.566974	0	0
RPL13	0.972	0.857	0.561326	0	0
RPL9	0.774	0.569	0.557565	0	0
RPS4X	0.9	0.748	0.545776	0	0
RPL7	0.554	0.371	0.543967	0	0
TPT1	0.998	0.969	0.543611	0	0
NAP1L1	0.473	0.301	0.537987	0	0
RPL5	0.851	0.671	0.535462	0	0
EEF1G	0.655	0.454	0.532697	0	0
EEF1A1	0.595	0.409	0.532477	0	0
RPLP1	0.984	0.908	0.531455	0	0
RPS9	0.836	0.672	0.515136	0	0
RPL11	0.975	0.892	0.510804	0	0
NACA	0.718	0.535	0.508996	0	0
RPL19	0.959	0.858	0.50877	0	0
RPS16	0.965	0.87	0.508675	0	0
RPL29	0.678	0.5	0.507476	0	0
RPL4	0.763	0.571	0.507193	0	0
RPS23	0.794	0.623	0.504201	0	0
RPLP2	0.988	0.937	0.498134	0	0
RPL38	0.656	0.476	0.496703	0	0
RPL36	0.811	0.642	0.489644	0	0
RPL18	0.933	0.81	0.479523	0	0
RPL18A	0.706	0.529	0.477826	0	0
RPS21	0.84	0.688	0.470132	0	0
RPL10	0.654	0.482	0.469192	0	0
RPS14	0.981	0.925	0.459391	0	0
RPS27A	0.821	0.659	0.456464	0	0
RPL27	0.913	0.793	0.45639	0	0
RPL30	0.975	0.907	0.45162	0	0
RPL35A	0.759	0.598	0.447321	0	0
RPS20	0.793	0.632	0.446607	0	0
RPL37A	0.828	0.682	0.446256	0	0
RPL23	0.796	0.657	0.438106	0	0
RPL37	0.906	0.786	0.432405	0	0
RPL23A	0.779	0.638	0.406034	0	0
RPS29	0.86	0.739	0.399922	0	0
RPL28	0.875	0.762	0.398029	0	0
RPS27	0.841	0.707	0.387372	0	0
GNB2L1	0.794	0.661	0.384861	0	0
RPS15	0.851	0.73	0.37636	0	0
RPL14	0.745	0.598	0.375501	0	0
RPS2	0.886	0.776	0.374478	0	0
RPL8	0.807	0.676	0.372251	0	0
RPS3	0.975	0.928	0.340555	0	0
RPL3	0.847	0.736	0.334718	0	0
RPS11	0.973	0.927	0.331957	0	0
RPL7A	0.852	0.743	0.330653	0	0
RPL27A	0.945	0.872	0.320914	0	0
RPS19	0.955	0.888	0.314738	0	0
B2M	0.989	0.996	-0.432275	0	0
HLA.A	0.776	0.884	-0.473876	0	0
HLA.C	0.684	0.81	-0.517278	0	0
HLA.B	0.943	0.98	-0.530119	0	0
CALM1	0.453	0.628	-0.538168	0	0
S100A6	0.358	0.542	-0.564206	0	0
PFN1	0.573	0.741	-0.569212	0	0
ZFP36L2	0.544	0.713	-0.624896	0	0
UBC	0.315	0.512	-0.648152	0	0
SH3BGRL3	0.352	0.573	-0.737151	0	0
LCP1	0.22	0.419	-0.776232	0	0
PIK3R1	0.114	0.275	-0.914191	0	0
CD99	0.089	0.282	-0.943507	0	0
FLNA	0.134	0.352	-0.951832	0	0
SYNE2	0.077	0.228	-0.955588	0	0
ITGAL	0.067	0.219	-0.956645	0	0
CRIP1	0.123	0.325	-0.957527	0	0
TNFAIP3	0.166	0.353	-0.983833	0	0
DUSP1	0.104	0.277	-1.03945	0	0
CD74	0.142	0.343	-1.06506	0	0
RUNX3	0.108	0.331	-1.10319	0	0
HLA.DRB1	0.007	0.12	-1.11937	0	0
ARL4C	0.166	0.459	-1.13689	0	0
TGFBR3	0.011	0.13	-1.14491	0	0
AHNAK	0.088	0.336	-1.14966	0	0
ZFP36	0.122	0.331	-1.15198	0	0
KLF6	0.092	0.307	-1.17545	0	0
SRGN	0.113	0.377	-1.20619	0	0
ANXA1	0.089	0.34	-1.22785	0	0
CCL4	0.007	0.13	-1.25829	0	0
S100A4	0.215	0.584	-1.26734	0	0
KLRD1	0.008	0.144	-1.2675	0	0
LGALS1	0.019	0.162	-1.28223	0	0
DUSP2	0.032	0.203	-1.35134	0	0
GZMK	0.013	0.158	-1.41278	0	0
ADGRG1	0.004	0.14	-1.45326	0	0
PRF1	0.013	0.197	-1.51267	0	0
CST7	0.019	0.311	-1.80532	0	0
GZMB	0.005	0.2	-1.81504	0	0
GZMA	0.016	0.294	-1.8831	0	0
FGFBP2	0.008	0.221	-1.97905	0	0
GZMH	0.01	0.326	-2.29903	0	0
CCL5	0.093	0.705	-2.34173	0	0
GNLY	0.043	0.38	-2.57252	0	0
NKG7	0.039	0.546	-2.68836	0	0
LYAR	0.038	0.171	-1.02724	5.4105e-308	9.60093e-304
ITGB2	0.106	0.265	-0.844545	8.95881e-306	1.58974e-301
EFHD2	0.017	0.133	-1.08414	7.90569e-301	1.40286e-296
HOPX	0.007	0.115	-1.14267	7.94289e-299	1.40947e-294
SARAF	0.602	0.443	0.439536	5.0548e-296	8.96975e-292
RPS15A	0.557	0.401	0.465731	1.37645e-295	2.4425e-291
RPL15	0.784	0.675	0.329885	2.33039e-294	4.13527e-290
LITAF	0.22	0.388	-0.689046	3.78016e-289	6.70789e-285
ID2	0.146	0.307	-0.796339	4.26185e-289	7.56265e-285
TXNIP	0.878	0.775	0.284745	8.01767e-285	1.42274e-280
RPS25	0.632	0.483	0.40888	5.4432e-282	9.65895e-278
GAS5	0.299	0.16	0.625658	1.85885e-279	3.29853e-275
PIK3IP1	0.279	0.145	0.612357	5.44187e-275	9.6566e-271
TMEM123	0.39	0.238	0.523502	4.23363e-271	7.51257e-267
PLEK	0.005	0.102	-1.02319	5.8309e-271	1.03469e-266
HLA.DPA1	0.021	0.13	-0.969627	1.31495e-268	2.33338e-264
RPS7	0.706	0.574	0.350008	1.2039e-263	2.13633e-259
FAU	0.859	0.773	0.274458	1.38908e-263	2.46492e-259
PRDM1	0.019	0.124	-0.947333	1.83462e-260	3.25554e-256
JUN	0.145	0.29	-0.936985	2.16216e-260	3.83676e-256
PASK	0.116	0.036	0.705491	2.78509e-258	4.94214e-254
C12orf75	0.029	0.14	-0.929686	4.77132e-256	8.46671e-252
RPLP0	0.684	0.545	0.350068	2.18003e-253	3.86845e-249
UBA52	0.837	0.743	0.276395	2.15774e-251	3.82891e-247
MYBL1	0.02	0.123	-0.983973	1.61971e-250	2.87418e-246
MYL6	0.356	0.513	-0.506057	2.83937e-247	5.03847e-243
RPS26	0.483	0.341	0.484973	6.46808e-245	1.14776e-240
CD8A	0.327	0.48	-0.54345	6.66136e-245	1.18206e-240
HLA.DPB1	0.063	0.186	-0.867908	1.62012e-243	2.87491e-239
KLRG1	0.012	0.105	-0.929306	3.81914e-243	6.77706e-239
NPM1	0.387	0.246	0.508645	7.95029e-241	1.41078e-236
CYBA	0.215	0.371	-0.574582	3.35518e-238	5.95377e-234
FLJ44635	0.487	0.346	0.451885	4.03389e-238	7.15813e-234
PABPC1	0.545	0.398	0.403594	1.62966e-237	2.89183e-233
TNFRSF1B	0.015	0.109	-0.884583	3.84203e-235	6.81768e-231
RPSA	0.609	0.468	0.364432	3.34934e-234	5.9434e-230
RPL26	0.624	0.492	0.381883	3.59369e-233	6.377e-229
FOS	0.14	0.273	-0.966368	1.306e-231	2.31749e-227
FAM46C	0.013	0.104	-0.934931	3.64998e-231	6.4769e-227
TMSB4X	0.849	0.891	-0.266681	5.55063e-225	9.84959e-221
RPL35	0.751	0.639	0.298609	3.52917e-218	6.26251e-214
CD81	0.076	0.196	-0.736247	6.45077e-217	1.14469e-212
SNHG5	0.297	0.173	0.534008	2.73583e-216	4.85473e-212
RGS1	0.018	0.108	-1.05191	3.00378e-216	5.33021e-212
FOXP1	0.313	0.185	0.502797	7.4544e-216	1.32278e-211
RPS24	0.613	0.488	0.369551	1.63943e-210	2.90917e-206
IL10RA	0.07	0.185	-0.702658	6.52607e-209	1.15805e-204
SYNE1	0.043	0.145	-0.840566	9.10029e-208	1.61485e-203
SATB1	0.21	0.105	0.575035	2.1027e-207	3.73123e-203
IL6ST	0.115	0.042	0.608598	1.00372e-205	1.78109e-201
IRF1	0.063	0.172	-0.739357	1.44033e-199	2.55586e-195
RPL22	0.311	0.189	0.482609	1.47986e-198	2.62601e-194
CD69	0.128	0.252	-0.672799	5.06937e-194	8.9956e-190
ABLIM1	0.14	0.059	0.549985	7.34829e-193	1.30395e-188
ATP2B4	0.02	0.104	-0.810744	6.55788e-192	1.1637e-187
PTP4A2	0.246	0.384	-0.52507	1.25765e-191	2.23169e-187
RPL24	0.656	0.535	0.321848	4.42279e-191	7.84824e-187
LDLRAP1	0.124	0.049	0.58973	6.72755e-190	1.1938e-185
CFL1	0.498	0.618	-0.375385	5.32819e-189	9.45487e-185
ARPC2	0.248	0.383	-0.520668	1.46582e-187	2.60109e-183
EIF3E	0.236	0.131	0.517331	1.66489e-184	2.95436e-180
FYN	0.111	0.226	-0.638183	2.11935e-180	3.76078e-176
RPL6	0.549	0.419	0.331106	7.55263e-180	1.34021e-175
CLIC1	0.041	0.132	-0.655737	2.53046e-179	4.4903e-175
PRKCQ.AS1	0.115	0.045	0.590852	3.61489e-178	6.41463e-174
GNG2	0.057	0.154	-0.738473	1.09311e-177	1.93972e-173
CTSC	0.035	0.122	-0.764668	1.91382e-176	3.39607e-172
IFITM2	0.232	0.36	-0.535462	3.54289e-176	6.28686e-172
IDS	0.087	0.195	-0.646821	1.09e-175	1.9342e-171
CTSW	0.099	0.209	-0.641029	5.142e-175	9.12448e-171
TSC22D3	0.341	0.467	-0.504888	6.69537e-174	1.18809e-169
MSN	0.153	0.273	-0.587102	9.45619e-174	1.678e-169
H3F3B	0.439	0.562	-0.403346	2.46488e-170	4.37392e-166
PTPRC	0.495	0.607	-0.382901	2.2971e-169	4.0762e-165
JUNB	0.211	0.334	-0.564703	1.47732e-168	2.62151e-164
PCED1B	0.119	0.049	0.531681	1.56811e-166	2.7826e-162
LEPROTL1	0.239	0.138	0.486382	7.15493e-166	1.26964e-161
IKZF3	0.126	0.24	-0.592636	2.15383e-165	3.82198e-161
IL2RB	0.035	0.119	-0.715714	8.66684e-165	1.53793e-160
GABARAPL1	0.026	0.104	-0.739278	2.43319e-164	4.31769e-160
IL32	0.206	0.332	-0.467186	1.68188e-163	2.9845e-159
CALR	0.129	0.241	-0.564219	1.19193e-161	2.11507e-157
SAMD3	0.03	0.108	-0.705326	3.40638e-159	6.04462e-155
CAPN2	0.054	0.143	-0.667559	1.65624e-158	2.93899e-154
HCST	0.3	0.428	-0.428827	2.60868e-158	4.6291e-154
EIF3H	0.356	0.243	0.42122	1.89954e-156	3.37074e-152
PDE3B	0.127	0.056	0.532063	2.85347e-155	5.06348e-151
SNHG8	0.184	0.099	0.491643	3.19678e-151	5.67268e-147
RAB27A	0.044	0.127	-0.64339	5.51481e-151	9.78603e-147
EZR	0.081	0.178	-0.586958	1.00688e-150	1.78671e-146
GAPDH	0.233	0.35	-0.454291	1.91896e-143	3.40519e-139
HSPA5	0.073	0.162	-0.630429	1.53164e-140	2.7179e-136
JUND	0.198	0.308	-0.519489	8.63689e-139	1.53262e-134
ALOX5AP	0.033	0.105	-0.661206	5.4299e-138	9.63536e-134
BTF3	0.463	0.354	0.332364	2.3793e-136	4.22207e-132
SLC9A3R1	0.048	0.126	-0.616864	6.86896e-136	1.2189e-131
RPS14P3	0.592	0.491	0.294404	2.35378e-134	4.17679e-130
PXN	0.046	0.122	-0.628599	3.73575e-133	6.62908e-129
GATA3	0.032	0.101	-0.683314	5.83393e-133	1.03523e-128
C12orf57	0.308	0.206	0.37579	6.71626e-133	1.1918e-128
CD63	0.049	0.127	-0.585062	9.67029e-133	1.71599e-128
GLTSCR2	0.572	0.463	0.271266	5.62836e-132	9.98752e-128
DGKA	0.15	0.078	0.493771	2.37542e-129	4.21518e-125
GBP5	0.034	0.103	-0.625489	6.92332e-128	1.22854e-123
IQGAP1	0.075	0.159	-0.572634	7.16874e-126	1.27209e-121
EMB	0.13	0.226	-0.516241	6.93662e-125	1.2309e-120
S100A10	0.184	0.288	-0.486202	2.37362e-124	4.21199e-120
COX4I1	0.457	0.353	0.319104	3.72819e-124	6.61568e-120
ADGRE5	0.078	0.162	-0.563361	9.95066e-122	1.76574e-117
HSP90AA1	0.274	0.384	-0.399838	1.74398e-120	3.09469e-116
FLT3LG	0.196	0.116	0.444438	3.07875e-120	5.46324e-116
EIF1	0.586	0.667	-0.304277	1.63428e-119	2.90003e-115
TAPBP	0.179	0.281	-0.439127	3.05122e-119	5.4144e-115
PPP2R5C	0.072	0.153	-0.541141	2.27617e-118	4.03906e-114
IQGAP2	0.043	0.112	-0.58673	4.72921e-117	8.39199e-113
GNAI2	0.21	0.314	-0.410098	8.99224e-117	1.59567e-112
PFDN5	0.483	0.382	0.29989	9.31259e-115	1.65252e-110
GLIPR1	0.048	0.118	-0.55358	1.00184e-114	1.77777e-110
CFLAR	0.078	0.158	-0.525338	4.90063e-114	8.69617e-110
CD52	0.501	0.585	-0.33627	6.62246e-114	1.17516e-109
PIP4K2A	0.12	0.21	-0.481436	1.03643e-113	1.83915e-109
CAST	0.086	0.167	-0.521425	2.33952e-112	4.15147e-108
IER2	0.038	0.102	-0.57397	3.2494e-112	5.76606e-108
PARP8	0.098	0.183	-0.526025	3.10994e-111	5.51859e-107
SLC2A3	0.038	0.103	-0.602703	4.21843e-111	7.4856e-107
SSBP4	0.048	0.117	-0.55469	4.27859e-111	7.59236e-107
TMX4	0.053	0.124	-0.558202	6.86001e-111	1.21731e-106
CAPNS1	0.113	0.2	-0.476631	3.10935e-110	5.51755e-106
ARF1	0.097	0.18	-0.501727	4.96536e-109	8.81103e-105
MBP	0.086	0.165	-0.513356	1.57853e-108	2.8011e-104
CXCR4	0.353	0.449	-0.412268	2.42299e-108	4.2996e-104
PPIB	0.149	0.242	-0.44761	2.68627e-108	4.76678e-104
ATM	0.34	0.246	0.32577	7.24709e-107	1.286e-102
CD27	0.117	0.059	0.438019	2.34448e-106	4.16028e-102
PPP1R18	0.052	0.121	-0.518298	1.21222e-105	2.15109e-101
MACF1	0.077	0.153	-0.518191	2.292e-105	4.06715e-101
PRKCH	0.129	0.215	-0.488473	2.91341e-105	5.16985e-101
LRRFIP1	0.158	0.25	-0.436644	3.97672e-105	7.05668e-101
CD55	0.106	0.051	0.439859	5.40535e-105	9.59179e-101
P2RY8	0.075	0.15	-0.509192	2.62573e-104	4.65935e-100
AKNA	0.089	0.168	-0.510831	6.16124e-104	1.09331e-99
IL2RG	0.213	0.312	-0.368038	2.05604e-103	3.64843e-99
EIF3L	0.294	0.206	0.360599	2.36445e-103	4.19572e-99
UBB	0.398	0.497	-0.307367	1.53898e-100	2.73092e-96
TLN1	0.065	0.135	-0.473177	3.21371e-100	5.70272e-96
PREX1	0.057	0.124	-0.524962	4.13393e-100	7.33565e-96
ZBTB38	0.046	0.109	-0.565265	6.93806e-100	1.23116e-95
CD2	0.155	0.245	-0.424879	5.63065e-99	9.99158e-95
RAB29	0.064	0.132	-0.52713	9.30956e-99	1.65198e-94
RPSAP58	0.501	0.408	0.272618	2.36374e-98	4.19445e-94
FBL	0.277	0.192	0.349204	3.42887e-98	6.08452e-94
ARHGDIA	0.093	0.171	-0.432988	5.4597e-98	9.68824e-94
HSP90B1	0.159	0.248	-0.420879	6.6009e-98	1.17133e-93
DIAPH1	0.091	0.166	-0.48262	3.22297e-95	5.71916e-91
SRSF7	0.168	0.256	-0.435177	6.43637e-95	1.14213e-90
FAM102A	0.112	0.059	0.437806	1.22223e-94	2.16884e-90
UXT	0.205	0.132	0.374107	3.9351e-94	6.98284e-90
ACTB	0.308	0.398	-0.375408	1.3305e-92	2.36098e-88
HMGB2	0.106	0.182	-0.492665	2.11939e-92	3.76086e-88
RNF213	0.124	0.205	-0.440905	3.53977e-92	6.28132e-88
FCMR	0.196	0.126	0.369136	4.27533e-88	7.58657e-84
PPP1CA	0.091	0.162	-0.454714	2.68419e-87	4.76309e-83
GIMAP7	0.196	0.128	0.395841	1.87252e-86	3.32278e-82
MYL12A	0.4	0.489	-0.299887	2.23549e-86	3.96688e-82
MYL12B	0.224	0.312	-0.386244	4.3374e-86	7.69672e-82
RORA	0.075	0.142	-0.441066	8.59033e-85	1.52435e-80
TAGLN2	0.131	0.209	-0.378531	1.26196e-84	2.23935e-80
PRNP	0.05	0.108	-0.477257	2.88419e-84	5.11799e-80
GSTP1	0.079	0.146	-0.434361	4.36736e-84	7.74987e-80
ITGA4	0.112	0.186	-0.445239	2.45369e-83	4.35407e-79
ANXA6	0.081	0.148	-0.439947	1.07539e-82	1.90828e-78
SPN	0.052	0.11	-0.454209	1.80281e-82	3.19909e-78
PSMB9	0.104	0.177	-0.383962	2.74625e-82	4.87322e-78
NUCB2	0.119	0.067	0.393979	3.83114e-82	6.79835e-78
WIPF1	0.121	0.195	-0.404036	1.13862e-79	2.02048e-75
BCL11B	0.347	0.267	0.293243	8.49556e-79	1.50754e-74
PRKCB	0.104	0.173	-0.431466	1.86867e-77	3.31595e-73
NFKBIA	0.133	0.203	-0.531041	3.23352e-76	5.73789e-72
APOL6	0.083	0.147	-0.43371	7.25123e-76	1.28673e-71
RSL1D1	0.153	0.096	0.370631	1.08741e-75	1.9296e-71
ANP32B	0.267	0.194	0.30297	2.09441e-75	3.71652e-71
P4HB	0.06	0.117	-0.424875	4.55119e-75	8.07609e-71
MAPK1	0.056	0.112	-0.454097	8.02905e-75	1.42475e-70
GNB1	0.101	0.168	-0.376146	1.42257e-72	2.52436e-68
YWHAZ	0.174	0.251	-0.371718	5.224e-72	9.26998e-68
IFI16	0.051	0.104	-0.431227	6.39113e-72	1.13411e-67
SAT1	0.068	0.125	-0.43707	2.42462e-71	4.30249e-67
SEC61B	0.064	0.12	-0.402238	4.59575e-71	8.15516e-67
MYH9	0.188	0.266	-0.348079	8.04825e-71	1.42816e-66
NDFIP1	0.143	0.089	0.350943	5.90014e-70	1.04698e-65
MT2A	0.056	0.109	-0.443197	1.56323e-69	2.77396e-65
OAZ1	0.294	0.378	-0.284901	1.62868e-69	2.89009e-65
ARPC4	0.092	0.154	-0.411786	2.67125e-68	4.74013e-64
RHOA	0.216	0.293	-0.343491	3.25866e-68	5.78249e-64
GUK1	0.124	0.191	-0.362502	4.29439e-68	7.6204e-64
TUBA1B	0.056	0.108	-0.44816	6.19034e-68	1.09848e-63
ARF6	0.069	0.124	-0.430209	1.28051e-66	2.27227e-62
NSA2	0.18	0.121	0.334193	1.49291e-66	2.64916e-62
EIF2S3	0.205	0.143	0.304805	3.4725e-66	6.16195e-62
HERPUD2	0.072	0.128	-0.414178	7.69442e-66	1.36537e-61
UQCRB	0.193	0.132	0.304885	1.00168e-65	1.77748e-61
ARHGAP25	0.053	0.103	-0.434545	1.10761e-65	1.96545e-61
LINC00861	0.116	0.069	0.384841	1.30925e-65	2.32327e-61
TOMM7	0.341	0.269	0.265746	1.04486e-64	1.85411e-60
SRSF2	0.154	0.224	-0.356644	1.45997e-64	2.59072e-60
FAM49B	0.064	0.117	-0.424095	1.64515e-64	2.91932e-60
CD8B	0.296	0.224	0.253674	2.89799e-64	5.14249e-60
RPS10	0.204	0.143	0.31901	5.55227e-64	9.8525e-60
TMEM50A	0.08	0.137	-0.372586	9.9126e-64	1.75899e-59
ACTR2	0.203	0.278	-0.318436	1.84782e-63	3.27895e-59
RPL13AP20	0.363	0.29	0.257398	2.85266e-63	5.06205e-59
COMMD6	0.296	0.226	0.257175	3.14102e-63	5.57373e-59
YPEL5	0.084	0.14	-0.435181	7.64878e-63	1.35728e-58
AKAP13	0.108	0.169	-0.377138	1.14666e-62	2.03474e-58
TMBIM6	0.2	0.274	-0.285624	9.68547e-62	1.71869e-57
SEPT6	0.202	0.143	0.331719	2.37808e-61	4.21991e-57
PTPRCAP	0.304	0.383	-0.256607	4.34451e-61	7.70933e-57
CLK1	0.141	0.206	-0.370784	2.32625e-59	4.12793e-55
ZFAS1	0.202	0.143	0.29805	2.55989e-59	4.54253e-55
CLEC2B	0.072	0.124	-0.41109	3.19214e-59	5.66446e-55
TGFBR2	0.13	0.082	0.298269	3.41079e-59	6.05245e-55
PDE7A	0.122	0.076	0.327131	4.22906e-59	7.50447e-55
HLA.J	0.073	0.124	-0.355936	2.96018e-58	5.25283e-54
CTSD	0.055	0.101	-0.380058	4.2228e-57	7.49336e-53
PSAP	0.092	0.147	-0.354083	2.59215e-56	4.59977e-52
ST13	0.137	0.089	0.310623	4.97377e-56	8.82595e-52
COX7C	0.275	0.211	0.277972	5.48732e-56	9.73725e-52
MAP1LC3B	0.059	0.106	-0.378674	9.25811e-56	1.64285e-51
FKBP11	0.065	0.113	-0.367299	7.87212e-55	1.39691e-50
C11orf31	0.162	0.11	0.297854	9.83303e-55	1.74487e-50
WNK1	0.087	0.14	-0.340381	5.49355e-54	9.7483e-50
CAP1	0.133	0.193	-0.338383	1.15071e-53	2.04194e-49
BIN2	0.152	0.215	-0.296068	1.00658e-52	1.78617e-48
GNA13	0.069	0.117	-0.35133	1.06121e-51	1.88312e-47
TAP1	0.065	0.111	-0.335222	7.39782e-51	1.31274e-46
RAP1B	0.09	0.141	-0.33259	2.48292e-49	4.40594e-45
CANX	0.076	0.123	-0.334055	6.86055e-49	1.21741e-44
ARL6IP1	0.074	0.121	-0.356704	1.15405e-48	2.04787e-44
PPP1R12A	0.084	0.133	-0.337182	1.94662e-48	3.45428e-44
RBM39	0.208	0.273	-0.296615	2.5337e-48	4.49605e-44
ATP5O	0.199	0.146	0.27275	2.72165e-48	4.82957e-44
EID1	0.117	0.172	-0.295744	3.93528e-48	6.98315e-44
RARRES3	0.163	0.222	-0.299933	5.90164e-47	1.04725e-42
CD53	0.164	0.224	-0.286124	1.02375e-46	1.81664e-42
SCP2	0.064	0.107	-0.346123	5.73936e-46	1.01845e-41
SRRM2	0.155	0.213	-0.280185	2.89576e-45	5.13853e-41
UHMK1	0.09	0.138	-0.338663	4.72766e-45	8.38924e-41
TERF2IP	0.099	0.148	-0.319259	6.89852e-45	1.22414e-40
CD164	0.097	0.146	-0.334765	7.66576e-45	1.36029e-40
SUB1	0.091	0.139	-0.326421	1.52466e-44	2.70551e-40
RPL19P12	0.138	0.095	0.283454	2.05294e-44	3.64294e-40
BRD2	0.075	0.12	-0.293631	2.57267e-44	4.5652e-40
CAPZA1	0.062	0.103	-0.307112	9.15015e-44	1.62369e-39
CHCHD10	0.111	0.073	0.283796	1.03322e-43	1.83345e-39
DDX3Y	0.061	0.102	-0.350716	1.87315e-43	3.32391e-39
PSME1	0.196	0.255	-0.267836	3.20594e-43	5.68894e-39
BCL2	0.112	0.074	0.292776	6.00661e-43	1.06587e-38
HMGN4	0.061	0.102	-0.312031	6.05367e-43	1.07422e-38
EIF4EBP2	0.061	0.102	-0.331349	8.55067e-43	1.51732e-38
SEPT7	0.136	0.19	-0.285997	1.15844e-42	2.05565e-38
FAM101B	0.111	0.073	0.292069	1.60886e-42	2.85491e-38
CTSS	0.073	0.116	-0.330171	2.41599e-42	4.28717e-38
SUN2	0.207	0.267	-0.271374	2.88913e-42	5.12677e-38
CD247	0.106	0.154	-0.316841	6.86102e-42	1.21749e-37
ARL6IP5	0.147	0.202	-0.261792	8.3853e-42	1.48797e-37
CNOT6L	0.109	0.157	-0.313795	8.98946e-42	1.59518e-37
ARPC1B	0.148	0.201	-0.266344	7.10347e-41	1.26051e-36
SPCS3	0.078	0.121	-0.297081	1.06656e-40	1.89262e-36
GIMAP1	0.117	0.079	0.274798	1.35639e-40	2.40692e-36
SH3KBP1	0.075	0.117	-0.313772	1.75606e-40	3.11612e-36
DEK	0.11	0.158	-0.286011	2.09835e-40	3.72353e-36
TMEM59	0.095	0.141	-0.300846	2.13419e-40	3.78712e-36
FTH1	0.273	0.332	-0.284092	8.19125e-40	1.45354e-35
MDFIC	0.065	0.105	-0.294082	2.06099e-39	3.65722e-35
NEAT1	0.202	0.258	-0.275109	1.95853e-38	3.47541e-34
EIF4G2	0.168	0.221	-0.265622	1.72094e-37	3.05381e-33
RNF125	0.11	0.156	-0.297856	1.77196e-37	3.14435e-33
MAPK1IP1L	0.064	0.102	-0.299272	1.21023e-36	2.14755e-32
NR3C1	0.08	0.12	-0.303097	2.36015e-36	4.18808e-32
CD47	0.098	0.141	-0.302998	3.0067e-36	5.3354e-32
WDR26	0.081	0.121	-0.287386	1.56355e-35	2.77452e-31
GIMAP2	0.114	0.079	0.26558	1.95507e-35	3.46928e-31
PSMB3	0.066	0.104	-0.286412	2.82414e-35	5.01143e-31
CTBP1	0.074	0.113	-0.273103	4.92415e-35	8.73791e-31
PSMB10	0.092	0.134	-0.25385	5.30607e-35	9.41562e-31
C1QBP	0.103	0.07	0.258189	8.11823e-35	1.44058e-30
NFATC3	0.102	0.144	-0.286846	2.91637e-34	5.1751e-30
DNAJB1	0.088	0.128	-0.28909	8.52458e-34	1.51269e-29
TMED10	0.096	0.138	-0.283973	8.60163e-34	1.52636e-29
ATP6V0C	0.095	0.136	-0.260583	1.66171e-33	2.94871e-29
EFCAB14	0.066	0.102	-0.268916	2.05624e-33	3.6488e-29
PPP1CB	0.095	0.136	-0.266613	2.73268e-32	4.84914e-28
PTBP3	0.113	0.156	-0.269843	2.93807e-32	5.21361e-28
RBM38	0.075	0.111	-0.285955	6.75702e-32	1.19903e-27
FNBP1	0.107	0.148	-0.263743	7.77028e-32	1.37884e-27
BTN3A2	0.127	0.171	-0.259466	1.20347e-31	2.13557e-27
MALAT1	0.628	0.661	-0.329672	1.21911e-31	2.16331e-27
LDHA	0.093	0.132	-0.270971	5.42455e-31	9.62587e-27
HLA.H	0.089	0.126	-0.283634	1.70436e-30	3.02438e-26
ZBTB44	0.075	0.11	-0.28422	3.08867e-29	5.48085e-25
WDR1	0.069	0.102	-0.266838	3.78382e-29	6.71439e-25
DHRS7	0.071	0.104	-0.272034	5.3249e-29	9.44903e-25
CCNL1	0.149	0.192	-0.253015	2.93763e-28	5.21283e-24
ARHGAP30	0.087	0.122	-0.266372	1.42605e-27	2.53052e-23
KIF5B	0.075	0.108	-0.259274	1.58087e-27	2.80526e-23

## Sheet: CYTOTOXIC_FIGURE 2
GeneSymbol	pct.1	pct.2	avg_logFC	p_val	p_val_adj
FGFBP2	0.549	0.048	2.23308	0	0
GZMB	0.478	0.049	1.96983	0	0
GNLY	0.763	0.15	1.91448	0	0
GZMH	0.679	0.112	1.81096	0	0
ADGRG1	0.339	0.033	1.80925	0	0
NKG7	0.864	0.283	1.51219	0	0
PRF1	0.369	0.083	1.40626	0	0
PRSS23	0.146	0.007	1.32787	0	0
CX3CR1	0.154	0.013	1.26556	0	0
SPON2	0.138	0.009	1.24924	0	0
FCGR3A	0.145	0.014	1.24431	0	0
ZEB2	0.164	0.03	1.10701	0	0
ZNF683	0.138	0.018	1.09666	0	0
KLRD1	0.261	0.063	1.08126	0	0
EFHD2	0.243	0.06	1.08069	0	0
CST7	0.474	0.165	1.01135	0	0
LGALS1	0.257	0.086	0.993472	0	0
TGFBR3	0.217	0.064	0.974456	0	0
S1PR5	0.148	0.035	0.913746	0	0
PLEK	0.17	0.049	0.869293	0	0
FGR	0.13	0.029	0.846113	0	0
CCL4	0.205	0.067	0.836867	0	0
FCRL6	0.135	0.03	0.832415	0	0
CCL5	0.886	0.451	0.815551	0	0
RAP2A	0.112	0.026	0.808938	0	0
SSBP3	0.171	0.059	0.776269	0	0
FLNA	0.475	0.243	0.76444	0	0
ITGB2	0.372	0.18	0.762112	0	0
C1orf21	0.104	0.023	0.762006	0	0
ITGAL	0.308	0.142	0.753892	0	0
CD300A	0.109	0.029	0.75314	3.65498e-292	6.48576e-288
TBX21	0.108	0.026	0.751875	0	0
GZMA	0.385	0.176	0.731275	0	0
HOPX	0.161	0.066	0.716312	4.461e-239	7.91605e-235
TNFRSF1B	0.16	0.063	0.699073	2.7233e-254	4.8325e-250
CTSC	0.172	0.078	0.686571	2.77793e-208	4.92943e-204
C12orf75	0.196	0.086	0.666922	1.27719e-253	2.26638e-249
PXN	0.175	0.081	0.656244	2.23598e-209	3.96775e-205
F2R	0.103	0.032	0.650602	9.22005e-221	1.6361e-216
CTSW	0.289	0.148	0.650299	5.32791e-300	9.45438e-296
APMAP	0.128	0.048	0.644929	1.37061e-217	2.43215e-213
PTPN12	0.113	0.04	0.642363	5.92308e-206	1.05105e-201
S100A4	0.67	0.438	0.638928	0	0
CD99	0.356	0.196	0.636688	0	0
SYNE1	0.199	0.095	0.627573	6.10873e-218	1.08399e-213
SLC9A3R1	0.178	0.084	0.624575	4.43107e-200	7.86294e-196
APOBEC3G	0.145	0.059	0.61933	1.82605e-209	3.24033e-205
MIAT	0.137	0.056	0.619191	2.92682e-195	5.19364e-191
RUNX3	0.414	0.233	0.618522	0	0
SH3BGRL3	0.666	0.473	0.607571	0	0
MYO1F	0.13	0.055	0.598674	3.66596e-176	6.50524e-172
AHNAK	0.396	0.237	0.591657	2.30965e-297	4.09848e-293
PYHIN1	0.116	0.051	0.572143	3.68026e-141	6.53062e-137
LITAF	0.479	0.305	0.570857	0	0
GNG2	0.202	0.108	0.568827	3.0018e-168	5.3267e-164
IFITM2	0.445	0.291	0.564256	4.18685e-284	7.42957e-280
MYBL1	0.162	0.078	0.563109	1.19289e-169	2.11678e-165
ATP2B4	0.135	0.068	0.5512	4.31596e-127	7.65866e-123
CD8A	0.574	0.4	0.549867	0	0
MATK	0.119	0.051	0.541226	2.5312e-158	4.49162e-154
LCP1	0.485	0.334	0.540592	1.78549e-268	3.16834e-264
RAP1B	0.198	0.106	0.53755	2.12178e-163	3.7651e-159
PPP2R5C	0.199	0.112	0.537025	3.51765e-144	6.24207e-140
MSN	0.339	0.213	0.53519	2.64881e-205	4.70032e-201
ACTN4	0.116	0.053	0.532807	1.83633e-132	3.25857e-128
CTSD	0.146	0.072	0.530291	4.43367e-144	7.86755e-140
HLA.DPB1	0.229	0.133	0.527145	3.91054e-155	6.93925e-151
SLAMF7	0.11	0.046	0.519485	4.46601e-148	7.92494e-144
SSBP4	0.161	0.08	0.518537	4.82717e-154	8.56581e-150
CAPNS1	0.255	0.155	0.517702	1.57987e-155	2.80349e-151
CD63	0.167	0.089	0.51615	2.19631e-137	3.89736e-133
CYBA	0.444	0.297	0.507374	9.01378e-253	1.5995e-248
CALR	0.297	0.187	0.505592	7.5305e-170	1.33629e-165
HLA.C	0.878	0.749	0.505147	0	0
CD247	0.2	0.124	0.49869	4.61578e-108	8.19071e-104
RASSF1	0.126	0.059	0.497324	2.0628e-137	3.66045e-133
ACTB	0.469	0.346	0.497046	1.26122e-203	2.23803e-199
PRDM1	0.15	0.081	0.496889	2.6287e-114	4.66463e-110
KLRG1	0.136	0.066	0.495524	4.88097e-136	8.66129e-132
ARPC2	0.446	0.32	0.490181	4.08617e-200	7.25091e-196
PPP1R18	0.159	0.087	0.489803	4.25601e-122	7.55229e-118
PFN1	0.812	0.664	0.488611	0	0
SAMD3	0.139	0.073	0.487295	1.05307e-117	1.86868e-113
PSAP	0.188	0.116	0.470469	5.88405e-101	1.04412e-96
GSTP1	0.188	0.111	0.469302	7.61526e-113	1.35133e-108
C5orf56	0.112	0.058	0.46223	1.31013e-96	2.32482e-92
MAF	0.12	0.061	0.461175	1.22091e-104	2.16651e-100
MYO1G	0.122	0.061	0.456858	8.41925e-113	1.494e-108
CLIC1	0.164	0.093	0.454082	1.57495e-114	2.79474e-110
PPP1CA	0.2	0.127	0.450799	1.22507e-97	2.17389e-93
ARPC4	0.192	0.121	0.45057	4.28327e-95	7.60066e-91
KCNAB2	0.113	0.062	0.449645	6.64612e-81	1.17935e-76
PTP4A2	0.444	0.321	0.447507	4.64518e-182	8.24288e-178
RAP2B	0.126	0.071	0.434035	3.44888e-86	6.12003e-82
ANXA1	0.372	0.249	0.432637	8.39079e-174	1.48895e-169
ANXA2	0.105	0.057	0.429169	9.79663e-76	1.73841e-71
ZBTB44	0.142	0.088	0.428514	2.09791e-70	3.72274e-66
MBP	0.198	0.129	0.421222	1.43419e-85	2.54497e-81
MACF1	0.183	0.119	0.419735	5.30882e-80	9.42051e-76
IKZF3	0.285	0.189	0.418481	8.18895e-123	1.45313e-118
CD81	0.231	0.146	0.417593	7.74941e-114	1.37513e-109
ADCY7	0.122	0.073	0.417465	3.54134e-68	6.28411e-64
ITGB7	0.108	0.061	0.415815	7.97986e-74	1.41603e-69
PREX1	0.151	0.094	0.4158	1.39176e-75	2.46968e-71
ADGRE5	0.199	0.123	0.414794	1.64239e-104	2.91442e-100
HLA.B	0.989	0.965	0.414237	0	0
ANXA6	0.182	0.116	0.412974	5.71805e-87	1.01467e-82
DIAPH1	0.198	0.132	0.410554	2.5754e-80	4.57005e-76
BIN2	0.262	0.18	0.409516	5.88416e-100	1.04414e-95
SUN2	0.321	0.231	0.409148	1.6202e-108	2.87504e-104
ZBTB38	0.134	0.081	0.408102	2.95388e-73	5.24166e-69
NFATC2	0.123	0.073	0.407289	8.2577e-70	1.46533e-65
CFL1	0.686	0.558	0.404203	7.04482e-292	1.2501e-287
SCP2	0.135	0.084	0.40419	9.14588e-64	1.62294e-59
CAPN2	0.164	0.108	0.403629	8.73659e-68	1.55031e-63
RAB29	0.16	0.102	0.401987	5.57456e-74	9.89205e-70
MAPK1	0.137	0.086	0.401058	3.94597e-65	7.00212e-61
RAB27A	0.151	0.093	0.399962	5.1064e-77	9.06131e-73
IDS	0.224	0.151	0.397953	3.14179e-86	5.5751e-82
HLA.J	0.158	0.097	0.395042	2.67403e-82	4.74507e-78
MYL6	0.56	0.448	0.394686	3.1919e-175	5.66403e-171
CD2	0.286	0.203	0.393422	2.65897e-96	4.71834e-92
FAM49B	0.142	0.092	0.388662	4.47192e-62	7.93542e-58
RNF166	0.125	0.076	0.388448	4.80945e-67	8.53436e-63
RAPGEF1	0.104	0.057	0.386749	1.17371e-75	2.08275e-71
AKNA	0.197	0.134	0.386343	5.97951e-72	1.06106e-67
STOM	0.12	0.068	0.384936	2.59502e-76	4.60487e-72
DBI	0.122	0.075	0.384881	1.73421e-61	3.07736e-57
CAP1	0.23	0.162	0.382507	3.35143e-75	5.94711e-71
CD52	0.648	0.539	0.381438	1.24978e-206	2.21773e-202
SPN	0.133	0.084	0.378008	1.66218e-61	2.94954e-57
GNAI2	0.362	0.266	0.377634	1.80109e-113	3.19604e-109
IQGAP1	0.181	0.125	0.373957	3.22872e-59	5.72936e-55
CRIP1	0.346	0.253	0.373497	1.46504e-103	2.59972e-99
SRGN	0.404	0.284	0.366902	2.82452e-152	5.01211e-148
SELPLG	0.144	0.096	0.366666	7.59902e-53	1.34845e-48
UCP2	0.195	0.139	0.365507	2.00919e-58	3.56531e-54
TGFB1	0.102	0.057	0.364682	2.79423e-69	4.95836e-65
IQGAP2	0.128	0.084	0.364201	1.07626e-50	1.90982e-46
HCST	0.479	0.371	0.36357	1.93829e-141	3.43949e-137
PTPN4	0.114	0.071	0.363273	1.82149e-52	3.23223e-48
RNF213	0.238	0.169	0.362476	1.68823e-74	2.99577e-70
TLN1	0.16	0.105	0.360023	5.544e-65	9.83783e-61
HLA.DPA1	0.145	0.09	0.358448	1.04321e-68	1.85118e-64
ARPC5	0.153	0.112	0.355757	5.25029e-39	9.31664e-35
HLA.A	0.914	0.84	0.349921	0	0
STK10	0.117	0.075	0.349496	7.21181e-51	1.27974e-46
S100A6	0.578	0.471	0.349392	4.11931e-156	7.30972e-152
BTN3A2	0.202	0.147	0.349283	6.50044e-55	1.1535e-50
SYNE2	0.242	0.175	0.34764	1.92312e-67	3.41258e-63
ARF6	0.144	0.101	0.343524	2.44743e-43	4.34297e-39
CALM1	0.661	0.561	0.342541	8.28833e-173	1.47076e-168
CAST	0.188	0.134	0.341009	1.43296e-53	2.54279e-49
PRKCB	0.197	0.143	0.340975	1.46507e-52	2.59977e-48
RHOA	0.328	0.257	0.34076	1.64942e-68	2.92689e-64
NFATC3	0.168	0.123	0.33739	1.18863e-41	2.10923e-37
MYL12B	0.347	0.273	0.336794	1.16948e-73	2.07525e-69
FYN	0.25	0.182	0.335564	2.14632e-68	3.80865e-64
RARRES3	0.251	0.194	0.333934	3.31168e-51	5.87658e-47
LSP1	0.142	0.092	0.33367	8.55281e-60	1.5177e-55
ARHGAP30	0.147	0.103	0.33212	6.20254e-44	1.10064e-39
IL2RG	0.351	0.268	0.331913	1.14136e-87	2.02535e-83
ARL4C	0.485	0.356	0.331422	1.7794e-155	3.15755e-151
PLAC8	0.149	0.11	0.330245	1.2979e-33	2.30313e-29
ID2	0.332	0.247	0.328217	5.06472e-83	8.98735e-79
LBH	0.133	0.095	0.328164	4.06243e-35	7.20878e-31
UHMK1	0.162	0.115	0.32608	1.66293e-45	2.95087e-41
TAPBP	0.312	0.238	0.322133	1.38738e-71	2.4619e-67
CTBP1	0.135	0.094	0.32138	1.54087e-40	2.73427e-36
B2M	0.998	0.993	0.320757	0	0
ARHGAP25	0.119	0.082	0.320644	2.52992e-37	4.48935e-33
KLF6	0.315	0.235	0.316897	2.67513e-77	4.74701e-73
GABARAPL1	0.114	0.076	0.315957	2.11464e-41	3.75243e-37
PRKAR1A	0.112	0.079	0.312218	9.35863e-32	1.66069e-27
PRKCH	0.238	0.18	0.311005	2.94109e-52	5.21897e-48
AKAP13	0.192	0.142	0.310459	4.83606e-45	8.5816e-41
CSK	0.114	0.079	0.310326	6.331e-35	1.12344e-30
UBL3	0.117	0.082	0.307275	1.41396e-33	2.50908e-29
ZAP70	0.137	0.095	0.306323	4.25421e-43	7.54909e-39
IRF1	0.189	0.131	0.303793	9.98801e-60	1.77237e-55
UBC	0.533	0.442	0.30297	2.93162e-109	5.20217e-105
RAC2	0.353	0.285	0.30259	1.27409e-57	2.26088e-53
UBB	0.532	0.454	0.300179	8.07473e-98	1.43286e-93
WDR1	0.122	0.085	0.297508	4.68243e-37	8.30898e-33
IL2RB	0.128	0.089	0.296539	6.06975e-38	1.07708e-33
TBCB	0.106	0.072	0.296354	9.4602e-37	1.67871e-32
PIP4K2A	0.226	0.176	0.294287	4.96758e-42	8.81497e-38
IFI16	0.119	0.082	0.293684	3.56494e-37	6.32598e-33
HLA.H	0.147	0.107	0.293213	4.18945e-36	7.43418e-32
EIF4EBP2	0.12	0.083	0.291682	3.76436e-36	6.67986e-32
RAC1	0.117	0.081	0.288227	1.30583e-36	2.31719e-32
PTPRC	0.643	0.559	0.28815	1.84236e-121	3.26926e-117
SIGIRR	0.152	0.11	0.285763	7.11701e-37	1.26291e-32
CDC25B	0.116	0.084	0.285058	2.38575e-28	4.23351e-24
LRRFIP1	0.268	0.215	0.284008	1.08686e-42	1.92863e-38
GNB1	0.189	0.139	0.282594	2.4035e-44	4.26501e-40
ARL6IP1	0.137	0.1	0.282282	8.02899e-32	1.42474e-27
CD3G	0.154	0.119	0.281549	5.5969e-28	9.9317e-24
CLEC2B	0.14	0.102	0.279512	1.46235e-33	2.59494e-29
NDUFB7	0.102	0.066	0.27948	8.32668e-42	1.47757e-37
ADD1	0.115	0.082	0.27943	1.4506e-31	2.5741e-27
CD3D	0.394	0.331	0.277826	3.15841e-54	5.6046e-50
DHRS7	0.119	0.089	0.276986	6.03191e-25	1.07036e-20
OPTN	0.106	0.076	0.27677	1.08979e-27	1.93384e-23
ZBTB7A	0.102	0.072	0.275185	1.04305e-28	1.85089e-24
ARF1	0.19	0.15	0.274669	2.36135e-29	4.19022e-25
PPIB	0.254	0.208	0.274288	4.15212e-33	7.36795e-29
CD164	0.164	0.124	0.273454	2.09596e-32	3.71927e-28
HLA.E	0.824	0.758	0.27287	3.11778e-193	5.53251e-189
CFLAR	0.174	0.128	0.270887	4.9203e-40	8.73107e-36
PSMB9	0.193	0.148	0.270409	2.10767e-36	3.74005e-32
TMEM59	0.156	0.122	0.270273	6.54832e-25	1.162e-20
SEPT7	0.211	0.166	0.270216	6.80424e-35	1.20741e-30
BTN3A1	0.113	0.082	0.26896	4.72952e-27	8.39253e-23
GAPDH	0.369	0.307	0.268223	4.32412e-53	7.67314e-49
CYFIP2	0.235	0.187	0.267661	1.2605e-36	2.23675e-32
MYH9	0.285	0.235	0.267165	1.28899e-36	2.28732e-32
APOL6	0.162	0.121	0.265093	5.84863e-34	1.03784e-29
OAZ1	0.405	0.342	0.264731	7.13709e-54	1.26648e-49
MYL12A	0.515	0.452	0.264377	6.6404e-64	1.17834e-59
PTPRCAP	0.415	0.348	0.26199	1.45625e-60	2.58412e-56
P4HB	0.129	0.095	0.258381	2.59445e-29	4.60386e-25
TMEM50A	0.146	0.116	0.257577	4.87348e-21	8.64798e-17
ARRB2	0.159	0.125	0.256998	1.01355e-24	1.79854e-20
PARP8	0.19	0.153	0.254796	4.52384e-25	8.02755e-21
TAP1	0.121	0.094	0.251667	3.45929e-20	6.13851e-16
ARL6IP5	0.222	0.178	0.250857	9.63078e-32	1.70898e-27
MLLT6	0.24	0.195	0.250662	7.69863e-32	1.36612e-27
HSP90B1	0.259	0.216	0.250238	3.65016e-29	6.47721e-25
RPL7A	0.698	0.793	-0.250661	9.04788e-181	1.60555e-176
COMMD6	0.188	0.261	-0.251916	3.26896e-58	5.80077e-54
SEPT6	0.119	0.17	-0.256803	2.29394e-42	4.07059e-38
PFDN5	0.333	0.43	-0.257902	6.43555e-82	1.14199e-77
ANP32B	0.158	0.228	-0.258886	2.22799e-60	3.95357e-56
CNN2	0.153	0.216	-0.263502	5.264e-52	9.34096e-48
HSP90AB1	0.199	0.276	-0.265862	7.13014e-64	1.26524e-59
BTF3	0.301	0.406	-0.267758	5.29912e-94	9.40329e-90
TTC3	0.084	0.129	-0.267849	2.58524e-41	4.58751e-37
FBL	0.164	0.229	-0.271521	5.02765e-53	8.92157e-49
NSA2	0.095	0.148	-0.274772	2.9569e-50	5.24701e-46
FCMR	0.1	0.157	-0.277755	1.18883e-53	2.10958e-49
FAU	0.72	0.818	-0.281708	1.63321e-236	2.89813e-232
RPL3	0.679	0.789	-0.285077	7.7084e-222	1.36785e-217
SNHG6	0.216	0.303	-0.285328	5.46622e-77	9.69981e-73
RPL24	0.478	0.592	-0.285919	1.03083e-131	1.82922e-127
UXT	0.107	0.163	-0.286889	1.78764e-51	3.17216e-47
FXYD5	0.119	0.18	-0.291601	1.47273e-55	2.61336e-51
SERP1	0.135	0.2	-0.294726	7.94166e-58	1.40925e-53
RPS14P3	0.431	0.543	-0.298772	2.09894e-118	3.72456e-114
RPS3	0.908	0.95	-0.298962	0	0
RPS11	0.903	0.949	-0.301026	0	0
RPL14	0.534	0.666	-0.301529	4.17787e-186	7.41364e-182
PIK3R1	0.185	0.252	-0.304619	1.3944e-52	2.47437e-48
EEF2	0.281	0.389	-0.307634	3.23433e-101	5.73931e-97
COX7C	0.168	0.245	-0.308116	1.80126e-71	3.19634e-67
RPL15	0.613	0.73	-0.31073	1.1597e-211	2.05788e-207
RPL6	0.352	0.482	-0.310777	7.5585e-141	1.34126e-136
RPS10	0.112	0.173	-0.311171	1.25074e-58	2.21943e-54
RPL13A	0.556	0.689	-0.314447	1.86861e-208	3.31585e-204
CYLD	0.092	0.151	-0.315257	8.44557e-61	1.49867e-56
EIF3L	0.166	0.247	-0.318309	3.2702e-77	5.80296e-73
SMDT1	0.08	0.131	-0.319493	1.42655e-53	2.53141e-49
BCL11B	0.211	0.31	-0.323692	7.71908e-99	1.36975e-94
ZFP36L2	0.616	0.689	-0.325798	1.53405e-113	2.72217e-109
RPL35	0.565	0.699	-0.330723	3.32578e-224	5.9016e-220
RPL27A	0.829	0.909	-0.337003	0	0
RPS7	0.5	0.64	-0.342165	6.85474e-213	1.21637e-208
RPS19	0.843	0.924	-0.344823	0	0
RPS15	0.668	0.788	-0.349149	7.35355e-301	1.30489e-296
FYB	0.29	0.402	-0.350281	1.14349e-118	2.02912e-114
RPL26	0.422	0.557	-0.355712	1.10582e-177	1.96228e-173
DUSP1	0.178	0.253	-0.362298	3.24208e-68	5.75308e-64
NACA	0.469	0.614	-0.363265	8.22497e-217	1.45952e-212
RPS24	0.415	0.551	-0.367085	6.15755e-177	1.09266e-172
GNB2L1	0.59	0.726	-0.369204	6.51945e-273	1.15688e-268
RPL23A	0.571	0.705	-0.371455	1.07882e-263	1.91437e-259
EIF3H	0.191	0.296	-0.371858	1.62227e-114	2.87872e-110
CXCR4	0.335	0.454	-0.372545	3.14426e-133	5.5795e-129
RSL1D1	0.065	0.124	-0.373671	1.06541e-74	1.89057e-70
RPL23	0.59	0.723	-0.381157	5.49742e-269	9.75517e-265
ZFAS1	0.102	0.175	-0.389681	1.04409e-82	1.85273e-78
TAB2	0.056	0.113	-0.39776	1.84661e-73	3.27681e-69
NCK2	0.057	0.114	-0.397959	3.16806e-74	5.62172e-70
HINT1	0.162	0.266	-0.408339	1.97733e-121	3.50878e-117
RPL10	0.411	0.56	-0.410495	4.18483e-221	7.42599e-217
RPL37A	0.614	0.75	-0.411297	0	0
RPS14	0.897	0.951	-0.411333	0	0
TNFAIP3	0.247	0.326	-0.414074	6.55288e-70	1.16281e-65
RPSAP58	0.323	0.465	-0.414399	4.88205e-181	8.66319e-177
RPS25	0.402	0.557	-0.421514	1.40934e-232	2.50088e-228
RPS2	0.704	0.834	-0.421779	0	0
DUSP2	0.114	0.176	-0.421948	1.32118e-63	2.34443e-59
RPL28	0.706	0.816	-0.425567	0	0
RPL29	0.43	0.58	-0.427535	3.5506e-244	6.30054e-240
RPL13AP20	0.215	0.337	-0.431737	9.81348e-146	1.7414e-141
RGS10	0.075	0.148	-0.438266	1.35965e-95	2.4127e-91
FOXP1	0.143	0.239	-0.438707	2.70866e-115	4.80652e-111
CCDC109B	0.05	0.111	-0.441712	3.67178e-89	6.51558e-85
RPSA	0.379	0.541	-0.445744	4.09663e-255	7.26946e-251
RPL35A	0.513	0.677	-0.447788	0	0
JUN	0.189	0.275	-0.456408	2.2656e-87	4.02031e-83
RPL18A	0.443	0.613	-0.4578	0	0
RPS27	0.613	0.78	-0.458816	0	0
PLP2	0.045	0.106	-0.462393	5.80986e-95	1.03096e-90
RPL37	0.713	0.848	-0.465533	0	0
RPL19	0.806	0.907	-0.466297	0	0
RPS9	0.595	0.749	-0.4699	0	0
RPL18	0.746	0.87	-0.471654	0	0
RPL22	0.135	0.245	-0.472531	1.19887e-146	2.12739e-142
RPL27	0.718	0.855	-0.472836	0	0
RPS15A	0.317	0.478	-0.474002	3.47773e-239	6.17123e-235
RPS20	0.537	0.714	-0.47622	0	0
CD69	0.147	0.245	-0.47906	6.21596e-119	1.10302e-114
RPL8	0.582	0.748	-0.480164	0	0
EEF1A1	0.333	0.493	-0.480544	7.74134e-235	1.3737e-230
RPS23	0.533	0.706	-0.486907	0	0
EIF3E	0.085	0.179	-0.494935	2.78293e-138	4.93831e-134
NPM1	0.182	0.311	-0.496876	1.5994e-172	2.83814e-168
RPS4X	0.671	0.821	-0.49838	0	0
RPL38	0.387	0.562	-0.499841	1.08873e-300	1.93195e-296
RPL30	0.863	0.943	-0.500505	0	0
SNHG8	0.06	0.138	-0.505366	9.32827e-120	1.6553e-115
RPS27A	0.564	0.741	-0.509083	0	0
EEF1G	0.366	0.546	-0.511368	1.71529e-306	3.04379e-302
RPLP0	0.436	0.625	-0.514917	0	0
RPL7	0.288	0.456	-0.515968	2.88215e-259	5.11438e-255
RPS21	0.589	0.768	-0.517611	0	0
FLJ44635	0.262	0.418	-0.528339	2.54255e-235	4.51176e-231
PIK3IP1	0.105	0.201	-0.529191	9.26981e-133	1.64493e-128
RPL11	0.838	0.936	-0.529754	0	0
RPS16	0.811	0.919	-0.534929	0	0
RPL31	0.731	0.867	-0.537461	0	0
RPL4	0.465	0.666	-0.556164	0	0
RPL36	0.548	0.726	-0.567785	0	0
RPL5	0.568	0.761	-0.568305	0	0
RPL10A	0.451	0.655	-0.573849	0	0
RPS5	0.579	0.763	-0.574913	0	0
PABPC1	0.286	0.481	-0.576101	0	0
RPS29	0.626	0.814	-0.577983	0	0
FLT3LG	0.066	0.158	-0.577997	3.23898e-150	5.74757e-146
SNHG5	0.113	0.232	-0.578832	6.31543e-182	1.12067e-177
RPL12	0.627	0.801	-0.578944	0	0
RPLP2	0.897	0.966	-0.582918	0	0
BIRC3	0.039	0.106	-0.591705	2.07392e-115	3.68018e-111
PAG1	0.063	0.158	-0.595126	6.85196e-159	1.21588e-154
RPS6	0.815	0.936	-0.610587	0	0
SARAF	0.329	0.53	-0.611299	0	0
DGKA	0.037	0.114	-0.620308	5.11195e-143	9.07116e-139
RPL13	0.771	0.922	-0.628479	0	0
NAP1L1	0.206	0.386	-0.634297	5.88258e-308	1.04386e-303
EEF1B2	0.294	0.493	-0.634523	0	0
LRRC75A.AS1	0.102	0.228	-0.635066	5.25424e-209	9.32365e-205
RPS18	0.682	0.854	-0.636851	0	0
SATB1	0.058	0.154	-0.63833	1.34076e-168	2.37919e-164
RPS28	0.479	0.687	-0.638549	0	0
RPL32	0.781	0.908	-0.647242	0	0
RPL9	0.452	0.672	-0.648379	0	0
C6orf48	0.126	0.269	-0.648797	1.2448e-237	2.20891e-233
RPS3A	0.297	0.505	-0.65177	0	0
RPS12	0.859	0.956	-0.654768	0	0
TMEM123	0.15	0.314	-0.664609	2.632e-283	4.67049e-279
TPT1	0.94	0.987	-0.668208	0	0
GAS5	0.094	0.226	-0.671643	4.77403e-232	8.47151e-228
RPS13	0.427	0.651	-0.672047	0	0
JUNB	0.189	0.341	-0.673733	1.45215e-242	2.57684e-238
RPL34	0.468	0.689	-0.676238	0	0
LEPROTL1	0.075	0.191	-0.678173	3.2286e-201	5.72915e-197
RPLP1	0.843	0.953	-0.683354	0	0
RPS8	0.767	0.909	-0.684025	0	0
RGS1	0.038	0.101	-0.763069	7.03652e-108	1.24863e-103
COTL1	0.058	0.179	-0.812458	8.073e-241	1.43255e-236
TRABD2A	0.017	0.104	-0.836535	4.24298e-207	7.52917e-203
LDHB	0.145	0.351	-0.851287	0	0
FOS	0.131	0.275	-0.904717	5.65523e-251	1.00352e-246
NOSIP	0.04	0.162	-0.90806	1.50044e-271	2.66253e-267
SELL	0.067	0.251	-0.99857	0	0
NELL2	0.013	0.141	-1.12093	0	0
LEF1	0.024	0.177	-1.20779	0	0
GZMK	0.021	0.155	-1.29907	0	0
TCF7	0.059	0.318	-1.31666	0	0
IL7R	0.103	0.454	-1.44428	0	0
LTB	0.047	0.469	-2.13441	0	0

## Sheet: Transitional memory ™_FIGURE 2
GeneSymbol	pct.1	pct.2	avg_logFC	p_val	p_val_adj
GZMK	0.23	0.105	0.759489	6.2856e-211	1.11538e-206
LYAR	0.212	0.126	0.588827	1.17279e-96	2.08111e-92
CCL5	0.717	0.529	0.274657	1.17115e-153	2.07821e-149
COTL1	0.171	0.146	0.268403	3.1926e-10	5.66527e-06
GNLY	0.253	0.305	-0.257104	1.23125e-21	2.18486e-17
TOB1	0.114	0.202	-0.329998	3.40719e-66	6.04606e-62
LGALS1	0.082	0.134	-0.333074	3.22197e-34	5.71738e-30
LEF1	0.085	0.149	-0.335914	5.94188e-46	1.05439e-41
DUSP1	0.165	0.246	-0.358547	4.32393e-50	7.67281e-46
NOSIP	0.072	0.143	-0.403865	3.3592e-60	5.9609e-56
NFKBIA	0.114	0.198	-0.434687	1.13675e-62	2.01716e-58
TNFAIP3	0.202	0.324	-0.472877	8.09561e-93	1.43657e-88
GZMH	0.16	0.263	-0.512732	3.7636e-81	6.67851e-77
ZFP36	0.166	0.298	-0.528196	3.24057e-115	5.7504e-111
PRF1	0.084	0.163	-0.538556	3.21278e-68	5.70108e-64
FOS	0.139	0.257	-0.755617	3.77992e-112	6.70747e-108
ADGRG1	0.035	0.119	-0.815396	3.20393e-102	5.68537e-98
GZMB	0.06	0.168	-0.837561	1.34684e-125	2.38997e-121
FGFBP2	0.059	0.187	-1.0111	3.85364e-161	6.83829e-157

## Sheet: Memory-Like_FIGURE 2
GeneSymbol	pct.1	pct.2	avg_logFC	p_val	p_val_adj
RGS1	0.304	0.054	1.58544	0	0
DUSP2	0.487	0.113	1.44786	0	0
NR4A2	0.228	0.038	1.32188	0	0
GZMK	0.358	0.088	1.21365	0	0
PIK3R1	0.542	0.191	1.17631	0	0
ENC1	0.142	0.027	1.01446	0	0
ZFP36	0.512	0.246	0.890573	0	0
JUN	0.442	0.227	0.860227	0	0
TNFAIP3	0.545	0.273	0.847464	0	0
CREM	0.127	0.032	0.823452	1.31313e-270	2.33015e-266
METRNL	0.122	0.033	0.800878	9.49525e-238	1.68493e-233
CXCR4	0.676	0.389	0.790171	0	0
CD69	0.394	0.196	0.749886	0	0
ZNF331	0.124	0.042	0.740575	1.03275e-175	1.83262e-171
CMC1	0.181	0.062	0.727044	2.48096e-247	4.40246e-243
DUSP1	0.403	0.21	0.709673	2.54009e-282	4.50738e-278
FAM46C	0.174	0.068	0.665498	1.02274e-189	1.81486e-185
CD74	0.477	0.267	0.637762	1.81632e-296	3.22306e-292
SRGN	0.496	0.286	0.633115	1.62993e-290	2.89232e-286
SLC2A3	0.167	0.075	0.577452	4.09113e-135	7.25971e-131
NFKBIA	0.284	0.172	0.573645	3.39351e-115	6.02179e-111
LYAR	0.25	0.122	0.561104	7.13996e-172	1.26699e-167
JUNB	0.463	0.281	0.559541	1.9945e-219	3.53925e-215
YPEL5	0.211	0.114	0.549991	4.48738e-112	7.96286e-108
ZFP36L2	0.833	0.648	0.546858	0	0
ARL4C	0.558	0.362	0.546207	4.49339e-244	7.97352e-240
LYST	0.138	0.061	0.541316	7.99179e-115	1.41814e-110
CCL5	0.856	0.512	0.533082	0	0
FOS	0.373	0.221	0.532102	1.39772e-164	2.48026e-160
MALAT1	0.773	0.635	0.525201	5.22772e-179	9.27659e-175
CCL4	0.167	0.09	0.520161	6.06945e-85	1.07702e-80
SRSF7	0.342	0.219	0.513831	3.47024e-120	6.15794e-116
JUND	0.401	0.264	0.502777	1.96211e-135	3.48177e-131
SAT1	0.184	0.101	0.499348	2.24422e-92	3.98237e-88
PTGER4	0.134	0.068	0.498597	1.97846e-82	3.51078e-78
IDI1	0.119	0.058	0.492943	1.06346e-79	1.88712e-75
REL	0.107	0.05	0.486564	1.44053e-79	2.55622e-75
CLK1	0.288	0.176	0.48301	2.08951e-110	3.70783e-106
IRF1	0.224	0.134	0.481911	2.04622e-87	3.63103e-83
DNAJB1	0.191	0.108	0.474264	2.51285e-87	4.45905e-83
GABARAPL1	0.148	0.076	0.46769	9.25304e-86	1.64195e-81
RUNX3	0.396	0.259	0.464719	1.39553e-128	2.47636e-124
TUBA4A	0.127	0.068	0.462256	1.22145e-64	2.16747e-60
RNF125	0.22	0.133	0.461558	7.91922e-82	1.40527e-77
HLA.DRB1	0.16	0.082	0.461206	1.07604e-90	1.90943e-86
RBM38	0.165	0.093	0.449741	1.39143e-73	2.46909e-69
PAPD5	0.101	0.052	0.448479	3.08427e-57	5.47303e-53
BTG1	0.741	0.603	0.441374	3.70569e-202	6.57575e-198
SRSF2	0.297	0.193	0.43834	1.13063e-89	2.0063e-85
CCNL1	0.267	0.169	0.436513	2.96661e-87	5.26425e-83
PDE4D	0.129	0.072	0.435726	6.23516e-59	1.10643e-54
RNF19A	0.107	0.052	0.432644	7.2891e-69	1.29345e-64
KLF6	0.354	0.24	0.431688	1.85995e-95	3.30049e-91
IL2RB	0.158	0.09	0.428932	1.55899e-67	2.76643e-63
HSPA5	0.205	0.131	0.418003	9.1933e-60	1.63135e-55
CST7	0.366	0.221	0.416827	3.33036e-139	5.90973e-135
MIDN	0.111	0.06	0.411814	2.75657e-56	4.89153e-52
B4GALT1	0.125	0.07	0.408172	2.24422e-55	3.98236e-51
MAF	0.121	0.069	0.406126	6.0306e-52	1.07013e-47
EIF1	0.762	0.63	0.402003	2.37353e-208	4.21182e-204
PPP1R15A	0.108	0.059	0.400458	4.60306e-53	8.16812e-49
FTH1	0.411	0.304	0.396354	3.85864e-82	6.84716e-78
SH2D1A	0.107	0.059	0.394451	1.24341e-48	2.20642e-44
BTG2	0.156	0.097	0.394054	3.62061e-49	6.42477e-45
TSC22D3	0.542	0.421	0.388658	6.76108e-100	1.19975e-95
SELK	0.116	0.066	0.385028	2.3862e-48	4.2343e-44
EZR	0.221	0.145	0.38494	1.29793e-60	2.30318e-56
IER2	0.137	0.079	0.384724	4.08793e-54	7.25404e-50
RBM39	0.343	0.244	0.384395	8.77639e-72	1.55737e-67
TERF2IP	0.2	0.127	0.380381	1.34876e-59	2.39338e-55
H3F3B	0.638	0.516	0.376908	4.17453e-125	7.4077e-121
SYNE2	0.265	0.18	0.373706	1.35323e-62	2.40131e-58
JOSD1	0.114	0.065	0.366233	4.83501e-46	8.57972e-42
GZMA	0.338	0.21	0.356536	6.06403e-110	1.07606e-105
HLA.DPA1	0.159	0.095	0.355206	2.88724e-56	5.12341e-52
ITGA4	0.233	0.158	0.350962	3.89256e-53	6.90734e-49
NAA50	0.108	0.057	0.348706	1.72197e-56	3.05564e-52
ID2	0.346	0.256	0.345726	2.90945e-60	5.16281e-56
LITAF	0.441	0.333	0.344824	5.10056e-78	9.05094e-74
PTP4A1	0.121	0.08	0.339957	6.5744e-30	1.16663e-25
GBP5	0.128	0.08	0.337189	2.97485e-38	5.27888e-34
DDX3X	0.153	0.104	0.335014	2.79636e-34	4.96213e-30
CNOT6L	0.204	0.137	0.333611	3.87156e-49	6.87009e-45
FYN	0.268	0.188	0.326666	2.82277e-52	5.009e-48
PLEKHA2	0.118	0.076	0.32188	2.05668e-32	3.64958e-28
UTRN	0.12	0.08	0.321673	3.0515e-27	5.41488e-23
GNA13	0.149	0.099	0.314698	1.04815e-35	1.85994e-31
HERPUD1	0.125	0.078	0.312495	8.0654e-39	1.43121e-34
PARP8	0.221	0.154	0.311866	2.27921e-44	4.04445e-40
ZBTB1	0.126	0.081	0.309634	1.28379e-34	2.27808e-30
PRKCH	0.26	0.185	0.309361	3.20216e-48	5.68223e-44
MYBL1	0.141	0.092	0.308536	3.40695e-36	6.04563e-32
EML4	0.131	0.087	0.30841	7.66011e-32	1.35929e-27
PPP1CB	0.17	0.119	0.307966	5.91929e-32	1.05038e-27
PDCD4	0.221	0.157	0.307089	5.33451e-40	9.46609e-36
MAPK1IP1L	0.132	0.087	0.30529	2.18749e-32	3.8817e-28
ZBTB38	0.128	0.088	0.295189	1.46847e-25	2.6058e-21
SYNE1	0.169	0.113	0.293783	1.53758e-38	2.72844e-34
P2RY8	0.182	0.125	0.28904	2.75941e-38	4.89657e-34
CD81	0.221	0.159	0.289014	1.29512e-36	2.29819e-32
ELF1	0.189	0.132	0.285152	4.57168e-36	8.11244e-32
HSP90AA1	0.439	0.346	0.284089	1.49278e-58	2.64893e-54
CD84	0.103	0.066	0.280629	2.8133e-28	4.9922e-24
UBC	0.554	0.451	0.277609	3.56792e-68	6.33127e-64
ADGRE5	0.183	0.135	0.276684	4.96264e-26	8.80621e-22
STK17B	0.359	0.28	0.273396	5.78324e-44	1.02624e-39
TC2N	0.172	0.125	0.272943	2.61484e-26	4.64003e-22
CLDND1	0.118	0.074	0.272307	2.10135e-34	3.72885e-30
HMGB2	0.215	0.156	0.270508	2.15134e-33	3.81755e-29
CLEC2B	0.148	0.106	0.26933	4.36996e-24	7.75449e-20
SURF4	0.108	0.075	0.261722	1.70495e-20	3.02543e-16
NIN	0.114	0.076	0.261292	5.19888e-27	9.22542e-23
BCLAF1	0.222	0.166	0.261171	2.59955e-29	4.6129e-25
NKTR	0.119	0.084	0.260729	5.38142e-21	9.54934e-17
AKNA	0.199	0.141	0.26064	1.93932e-34	3.44132e-30
DDX24	0.122	0.087	0.259312	1.89493e-21	3.36256e-17
APOL6	0.173	0.125	0.258156	1.02047e-27	1.81083e-23
DDX3Y	0.122	0.087	0.252496	9.78438e-20	1.73624e-15
MCL1	0.353	0.29	0.250543	3.21498e-30	5.70498e-26
RPL14	0.573	0.643	-0.250459	2.97926e-53	5.28671e-49
RPS23	0.605	0.673	-0.251036	9.78595e-59	1.73652e-54
IL7R	0.314	0.378	-0.252638	4.49967e-29	7.98466e-25
EIF3E	0.118	0.162	-0.253202	4.32222e-20	7.66977e-16
TOB1	0.147	0.196	-0.253506	9.89914e-22	1.7566e-17
NAP1L1	0.286	0.351	-0.253794	1.26207e-29	2.23955e-25
RPL10	0.468	0.532	-0.254933	1.50113e-38	2.66375e-34
RPL28	0.727	0.798	-0.255725	1.39231e-93	2.47065e-89
RPS18	0.777	0.818	-0.256356	5.20766e-84	9.24099e-80
TXNIP	0.709	0.813	-0.257432	1.238e-124	2.19684e-120
RPL22	0.172	0.226	-0.257581	6.13041e-24	1.08784e-19
GNB2L1	0.63	0.702	-0.257801	9.51569e-70	1.68856e-65
RPS14	0.916	0.942	-0.259061	1.72048e-168	3.05299e-164
RPL4	0.558	0.627	-0.265159	3.6419e-56	6.46255e-52
EIF3H	0.22	0.278	-0.271865	2.58869e-25	4.59363e-21
C6orf48	0.179	0.243	-0.272767	5.95259e-32	1.05629e-27
EIF3L	0.178	0.235	-0.273582	4.29555e-26	7.62245e-22
RPS16	0.865	0.897	-0.275905	3.6619e-143	6.49804e-139
NDFIP1	0.071	0.107	-0.27601	5.18359e-20	9.19828e-16
RPS4X	0.733	0.792	-0.276965	1.55122e-90	2.75263e-86
RPS28	0.582	0.645	-0.277986	3.50855e-59	6.22592e-55
CD52	0.487	0.576	-0.278371	5.6672e-57	1.00564e-52
ARPC5	0.088	0.127	-0.278768	2.05967e-19	3.65489e-15
UCP2	0.114	0.158	-0.279085	3.21656e-21	5.70778e-17
RPL36	0.615	0.693	-0.279431	7.19995e-82	1.27763e-77
RPL31	0.8	0.839	-0.280502	7.21587e-113	1.28046e-108
TCF7	0.217	0.261	-0.280784	2.5871e-19	4.5908e-15
RPL7	0.35	0.425	-0.281124	4.06883e-41	7.22015e-37
RPL19	0.844	0.888	-0.28113	8.11294e-146	1.43964e-141
CRIP1	0.233	0.282	-0.282206	2.39979e-20	4.25843e-16
RPS9	0.647	0.721	-0.286818	8.34596e-91	1.48099e-86
TMEM123	0.218	0.283	-0.286974	1.40352e-31	2.49055e-27
RPL13	0.86	0.889	-0.288478	4.81889e-133	8.55112e-129
RPLP0	0.508	0.59	-0.293936	9.87055e-63	1.75153e-58
NACA	0.507	0.59	-0.295224	3.48889e-63	6.19104e-59
RPL34	0.578	0.644	-0.295637	7.78982e-62	1.3823e-57
RPL10A	0.537	0.616	-0.297272	1.08888e-64	1.93222e-60
RPL5	0.654	0.723	-0.297468	2.53664e-89	4.50126e-85
VIM	0.331	0.419	-0.298441	2.46995e-48	4.38292e-44
RPL18A	0.503	0.582	-0.303917	1.34118e-62	2.37992e-58
RPLP1	0.904	0.93	-0.30962	1.96532e-183	3.48746e-179
RPL18	0.786	0.848	-0.309632	2.12269e-152	3.76671e-148
RPL11	0.885	0.917	-0.309676	8.22636e-194	1.45977e-189
FLT3LG	0.097	0.141	-0.310307	5.94148e-23	1.05431e-18
RPS12	0.906	0.936	-0.311819	1.09257e-201	1.93877e-197
RPS13	0.529	0.607	-0.315756	3.54896e-72	6.29763e-68
GIMAP4	0.076	0.119	-0.320344	2.2349e-24	3.96582e-20
RPS6	0.881	0.911	-0.32174	1.3558e-176	2.40588e-172
LRRC75A.AS1	0.147	0.205	-0.321842	3.49979e-30	6.21037e-26
TPT1	0.975	0.976	-0.324825	1.85243e-284	3.28713e-280
RPS8	0.844	0.879	-0.328337	5.91998e-168	1.0505e-163
RPL12	0.693	0.769	-0.332047	1.21788e-130	2.16113e-126
EEF1G	0.418	0.515	-0.336859	1.58033e-70	2.80429e-66
RPL29	0.452	0.557	-0.342201	2.47277e-86	4.38793e-82
LBH	0.072	0.109	-0.343926	1.85725e-20	3.29569e-16
RPS26	0.302	0.386	-0.361355	1.02799e-52	1.82417e-48
RGS10	0.088	0.136	-0.363163	6.55775e-29	1.16367e-24
GIMAP7	0.094	0.152	-0.37148	5.73738e-36	1.0181e-31
RPS3A	0.371	0.467	-0.374184	3.25971e-68	5.78436e-64
RPL32	0.836	0.883	-0.376508	6.62901e-219	1.17632e-214
EEF1B2	0.358	0.458	-0.380518	6.4789e-73	1.14968e-68
RPS5	0.637	0.731	-0.385265	1.42963e-137	2.53689e-133
LGALS1	0.088	0.133	-0.38661	5.39257e-26	9.56911e-22
LDHB	0.212	0.315	-0.456717	2.82083e-73	5.00555e-69
GNLY	0.222	0.308	-0.482328	2.30909e-56	4.09749e-52
ADGRG1	0.068	0.113	-0.509144	1.38589e-29	2.45927e-25
GZMB	0.099	0.16	-0.533619	1.55979e-41	2.76786e-37
SELL	0.113	0.221	-0.636933	7.59153e-94	1.34712e-89
LEF1	0.067	0.151	-0.654293	1.21295e-76	2.15238e-72
NOSIP	0.055	0.144	-0.718307	1.20852e-90	2.14451e-86
FGFBP2	0.099	0.179	-0.72482	5.02455e-65	8.91607e-61
LTB	0.218	0.389	-0.760678	2.26296e-184	4.01562e-180

## Sheet: Naive_GATA3_FIGURE 2
GeneSymbol	pct.1	pct.2	avg_logFC	p_val	p_val_adj
GATA3	0.357	0.062	1.38324	0	0
GPR183	0.214	0.034	1.22361	0	0
KRT1	0.119	0.003	1.11221	0	0
LTB	0.771	0.335	0.977935	0	0
CRIP1	0.547	0.254	0.813057	0	0
ARHGAP15	0.202	0.079	0.690956	5.56707e-151	9.87876e-147
ARID5B	0.134	0.042	0.689326	4.19429e-145	7.44277e-141
PLP2	0.225	0.081	0.678828	3.00848e-192	5.33855e-188
VIM	0.681	0.386	0.652434	0	0
IL7R	0.65	0.347	0.623566	1.49311e-303	2.64952e-299
BIRC3	0.2	0.081	0.605866	9.4852e-132	1.68315e-127
NOSIP	0.265	0.122	0.594268	1.00171e-135	1.77754e-131
COTL1	0.291	0.139	0.561085	8.05768e-142	1.42984e-137
FXYD5	0.307	0.154	0.549267	1.30867e-131	2.32223e-127
C1orf162	0.13	0.043	0.547411	1.3787e-122	2.4465e-118
MAP3K1	0.118	0.038	0.530893	4.86331e-117	8.62995e-113
TOB1	0.335	0.178	0.519916	2.9088e-123	5.16166e-119
MAL	0.15	0.063	0.509671	9.75276e-91	1.73063e-86
SELL	0.36	0.195	0.503209	2.76819e-124	4.91215e-120
RGCC	0.166	0.071	0.494153	9.59915e-96	1.70337e-91
LDHB	0.483	0.287	0.491759	4.93667e-138	8.76012e-134
ANXA1	0.45	0.265	0.489371	5.67854e-132	1.00766e-127
CYLD	0.239	0.128	0.464723	1.47219e-80	2.6124e-76
TIMP1	0.103	0.042	0.446711	6.48281e-67	1.15037e-62
S100A11	0.15	0.069	0.434296	8.04927e-73	1.42834e-68
RPL13AP20	0.471	0.294	0.411465	9.97421e-108	1.76992e-103
SORL1	0.342	0.202	0.411108	1.10503e-88	1.96088e-84
GLIPR1	0.18	0.095	0.39617	4.27906e-62	7.5932e-58
TAB2	0.167	0.094	0.37657	6.88764e-47	1.22221e-42
MDFIC	0.165	0.09	0.368089	5.86795e-52	1.04127e-47
S100A10	0.376	0.253	0.365172	1.91307e-62	3.39474e-58
TMEM123	0.406	0.264	0.364569	4.8337e-75	8.5774e-71
LGALS1	0.21	0.12	0.354244	5.6885e-55	1.00942e-50
STT3B	0.142	0.075	0.353312	2.92212e-46	5.18529e-42
GSTK1	0.326	0.211	0.352437	1.16167e-59	2.06138e-55
RPSAP58	0.581	0.419	0.336502	3.76737e-84	6.6852e-80
RPL36	0.821	0.672	0.334842	1.58927e-131	2.82015e-127
TPT1	0.998	0.974	0.334585	0	0
FLT3LG	0.218	0.129	0.330436	1.15899e-51	2.05664e-47
PTGER2	0.132	0.076	0.330178	1.44462e-34	2.56348e-30
S100A4	0.69	0.478	0.321621	3.95906e-121	7.02535e-117
TAGLN2	0.282	0.183	0.320055	8.81032e-49	1.56339e-44
ATP8B2	0.153	0.09	0.313992	2.49205e-36	4.42214e-32
PAG1	0.209	0.129	0.295841	1.78398e-41	3.16568e-37
EVI2B	0.217	0.139	0.293971	2.08437e-38	3.69872e-34
EEF2	0.486	0.353	0.29092	5.00263e-57	8.87718e-53
RPL39	0.137	0.079	0.289825	5.90713e-35	1.04822e-30
TCF7	0.376	0.246	0.28906	3.58901e-62	6.3687e-58
JUNB	0.416	0.295	0.286159	5.47208e-52	9.71021e-48
RPS4Y1	0.36	0.252	0.283468	8.31886e-46	1.47618e-41
FLJ44635	0.503	0.371	0.281585	1.07696e-55	1.91106e-51
RPL28	0.878	0.782	0.280192	1.77593e-100	3.15138e-96
SMDT1	0.181	0.114	0.279956	3.75665e-34	6.66618e-30
RPS8	0.954	0.869	0.278473	1.2688e-158	2.25148e-154
RPL34	0.778	0.624	0.276826	1.43222e-91	2.54147e-87
RPLP0P2	0.127	0.074	0.275897	5.30551e-31	9.41463e-27
RPLP0	0.721	0.568	0.2715	2.06384e-72	3.66229e-68
RPL8	0.829	0.699	0.268621	1.27475e-88	2.26205e-84
RPLP1	0.98	0.923	0.258631	8.18596e-158	1.4526e-153
RPL13A	0.782	0.647	0.258222	3.53558e-77	6.27388e-73
RPL11	0.975	0.908	0.258018	1.14528e-168	2.0323e-164
FAM107B	0.253	0.179	0.257724	1.19784e-28	2.12557e-24
RPS12	0.983	0.928	0.254438	4.26209e-174	7.56309e-170
CCND2	0.156	0.103	0.251674	2.56934e-23	4.55929e-19
CD6	0.09	0.115	-0.251358	6.98112e-07	0.012388
RARRES3	0.181	0.21	-0.25604	4.17154e-07	0.0074024
ACTB	0.355	0.378	-0.258242	2.09899e-08	0.000372466
ATM	0.237	0.272	-0.258443	7.61737e-09	0.00013517
CYBA	0.306	0.335	-0.259814	2.75093e-09	4.88152e-05
H3F3B	0.496	0.535	-0.27285	1.43064e-20	2.53866e-16
SRSF7	0.202	0.237	-0.274587	9.78133e-09	0.00017357
PTP4A2	0.322	0.353	-0.275444	2.12568e-10	3.77202e-06
ERAP2	0.079	0.11	-0.276298	1.21645e-09	2.15858e-05
PTPRC	0.539	0.583	-0.27656	2.67833e-25	4.7527e-21
SSBP4	0.077	0.102	-0.279039	3.35639e-07	0.00595592
OGT	0.103	0.133	-0.285465	4.57517e-08	0.000811864
PRKCB	0.128	0.158	-0.291214	4.10494e-08	0.000728421
PRMT2	0.079	0.109	-0.292728	3.35117e-09	5.94664e-05
PXN	0.077	0.106	-0.301159	6.75018e-09	0.000119782
RBM38	0.073	0.104	-0.306438	3.60412e-10	6.39551e-06
CCNL1	0.148	0.184	-0.309283	4.50848e-10	8.00029e-06
FAM49B	0.079	0.106	-0.310571	3.06199e-08	0.000543351
SLC9A3R1	0.076	0.109	-0.314878	4.12259e-11	7.31554e-07
MGEA5	0.098	0.131	-0.322937	2.99466e-10	5.31403e-06
HCST	0.342	0.401	-0.326022	7.52768e-23	1.33579e-18
ADGRE5	0.111	0.144	-0.328146	1.51765e-09	2.69307e-05
ARL4C	0.341	0.391	-0.328447	2.81723e-19	4.99918e-15
ZBTB44	0.077	0.103	-0.329211	5.03321e-08	0.000893144
RBM39	0.216	0.26	-0.329497	3.79399e-13	6.73243e-09
PARP8	0.127	0.165	-0.3473	2.37509e-11	4.2146e-07
CLEC2D	0.126	0.17	-0.347607	3.34259e-14	5.93143e-10
RAB27A	0.074	0.11	-0.350983	7.37185e-13	1.30813e-08
FLNA	0.256	0.303	-0.351229	6.14754e-16	1.09088e-11
RAP1B	0.087	0.132	-0.357332	3.9644e-16	7.03482e-12
GSTP1	0.094	0.132	-0.364399	5.72593e-13	1.01607e-08
CLEC2B	0.075	0.114	-0.365059	6.23371e-14	1.10617e-09
IRF1	0.111	0.148	-0.366675	1.24091e-11	2.202e-07
CD247	0.101	0.146	-0.367828	3.80013e-15	6.74333e-11
SRGN	0.256	0.317	-0.369159	3.83939e-22	6.81299e-18
PPP2R5C	0.098	0.136	-0.369654	1.685e-12	2.99003e-08
RAB29	0.078	0.119	-0.369662	7.53472e-15	1.33704e-10
ITGA4	0.118	0.172	-0.381983	6.30896e-19	1.11953e-14
RNF213	0.139	0.189	-0.391497	6.08612e-17	1.07998e-12
STK17A	0.084	0.13	-0.401313	1.29512e-17	2.29819e-13
C12orf75	0.069	0.116	-0.413348	3.42541e-19	6.07839e-15
IL2RB	0.058	0.102	-0.416936	6.72885e-19	1.19403e-14
NFKBIA	0.138	0.19	-0.417355	4.47639e-17	7.94336e-13
ITGB2	0.163	0.231	-0.435346	1.58979e-25	2.82108e-21
FYN	0.137	0.203	-0.447799	1.52432e-25	2.7049e-21
GNG2	0.087	0.134	-0.460253	7.62101e-18	1.35235e-13
PRKCH	0.136	0.199	-0.464296	2.851e-24	5.05911e-20
ZFP36	0.224	0.284	-0.477591	1.82631e-22	3.24078e-18
AKNA	0.091	0.153	-0.487113	2.68722e-27	4.76847e-23
CD8A	0.346	0.45	-0.494567	3.69205e-58	6.55153e-54
CTSC	0.057	0.104	-0.496429	3.50416e-21	6.21814e-17
DUSP1	0.181	0.239	-0.497147	1.25996e-20	2.2358e-16
HLA.DPB1	0.098	0.16	-0.525947	9.51061e-27	1.68766e-22
CD81	0.1	0.172	-0.549341	2.96786e-33	5.26646e-29
LBH	0.048	0.109	-0.551542	7.8408e-33	1.39135e-28
LITAF	0.252	0.355	-0.562345	4.19974e-53	7.45244e-49
MYBL1	0.044	0.102	-0.564632	8.54261e-32	1.51589e-27
PLAC8	0.065	0.124	-0.56596	4.46627e-29	7.9254e-25
HLA.DPA1	0.049	0.108	-0.611842	3.02452e-32	5.36701e-28
ITGAL	0.099	0.188	-0.622923	1.10198e-46	1.95546e-42
MALAT1	0.541	0.662	-0.634567	8.31476e-88	1.47545e-83
RUNX3	0.172	0.285	-0.638129	1.28826e-59	2.28601e-55
CD74	0.204	0.301	-0.662611	7.72793e-48	1.37132e-43
JUN	0.164	0.261	-0.664561	9.0933e-48	1.61361e-43
CTSW	0.087	0.189	-0.666157	2.14799e-58	3.8116e-54
TGFBR3	0.045	0.105	-0.667717	8.86888e-34	1.57378e-29
SYNE1	0.046	0.126	-0.71852	7.72756e-50	1.37126e-45
LYAR	0.054	0.145	-0.764123	4.04069e-56	7.1702e-52
IKZF3	0.09	0.222	-0.797963	2.37593e-84	4.21608e-80
EFHD2	0.024	0.111	-0.847793	9.4433e-65	1.67571e-60
KLRD1	0.02	0.118	-0.995403	1.63853e-78	2.90758e-74
DUSP2	0.047	0.17	-1.06195	8.34691e-91	1.48116e-86
CCL4	0.008	0.107	-1.10666	2.88246e-86	5.11492e-82
GZMK	0.022	0.131	-1.12397	5.36034e-87	9.51191e-83
PRF1	0.026	0.162	-1.23091	9.16762e-115	1.62679e-110
CST7	0.056	0.254	-1.25453	4.23548e-171	7.51586e-167
ADGRG1	0.006	0.115	-1.28466	1.72304e-97	3.05754e-93
GZMA	0.031	0.242	-1.48826	6.61872e-198	1.17449e-193
GZMB	0.007	0.164	-1.63416	9.00169e-149	1.59735e-144
CCL5	0.161	0.587	-1.66106	0	0
FGFBP2	0.006	0.182	-1.82669	6.38494e-171	1.13301e-166
GNLY	0.055	0.317	-2.00708	3.04766e-259	5.40808e-255
GZMH	0.013	0.267	-2.05836	3.96184e-265	7.03029e-261
NKG7	0.068	0.451	-2.20843	0	0

## Sheet: Naive_JUN-FOS_FIGURE 2
GeneSymbol	pct.1	pct.2	avg_logFC	p_val	p_val_adj
FOS	0.821	0.195	1.83133	0	0
RGCC	0.288	0.062	1.39675	0	0
FOSB	0.224	0.029	1.21332	0	0
JUN	0.644	0.223	1.17439	0	0
JUNB	0.668	0.275	1.06109	0	0
DUSP1	0.593	0.206	1.05415	0	0
TNFAIP3	0.602	0.284	0.969612	0	0
NFKBIA	0.379	0.171	0.776732	1.62664e-224	2.88647e-220
PPP1R15A	0.176	0.056	0.771054	5.51158e-183	9.7803e-179
ZFP36	0.51	0.261	0.735214	2.00785e-250	3.56293e-246
CD69	0.435	0.204	0.718546	5.4757e-242	9.71663e-238
IRS2	0.114	0.03	0.681418	1.01922e-157	1.8086e-153
TOB1	0.36	0.176	0.681176	2.24184e-174	3.97814e-170
PTGER4	0.18	0.068	0.675625	6.13162e-139	1.08806e-134
IER5	0.107	0.033	0.643914	4.39625e-118	7.80115e-114
JUND	0.485	0.265	0.597748	2.25511e-187	4.0017e-183
LTB	0.64	0.346	0.578076	2.80255e-271	4.97312e-267
SLC2A3	0.168	0.081	0.567621	7.88743e-75	1.39963e-70
GATA3	0.17	0.077	0.564421	7.93637e-87	1.40831e-82
YPEL5	0.217	0.119	0.498462	7.7876e-68	1.38191e-63
GPR183	0.107	0.042	0.480679	9.5519e-73	1.69499e-68
ZFP36L2	0.836	0.658	0.473257	1.15032e-187	2.04124e-183
BIRC3	0.172	0.084	0.472087	7.06466e-73	1.25362e-68
TUBA1A	0.141	0.065	0.452218	1.34158e-67	2.38064e-63
IER2	0.155	0.081	0.449893	1.5077e-54	2.67542e-50
IL7R	0.6	0.351	0.445055	2.60827e-181	4.62838e-177
PLP2	0.172	0.085	0.439002	3.35802e-69	5.95881e-65
LEF1	0.244	0.132	0.43537	4.62183e-78	8.20144e-74
KLF6	0.388	0.244	0.432607	1.06222e-81	1.88491e-77
FTH1	0.457	0.306	0.407086	7.21269e-82	1.27989e-77
NR4A2	0.118	0.058	0.402745	1.09048e-47	1.93506e-43
PAG1	0.223	0.128	0.396545	2.5343e-59	4.49712e-55
NOSIP	0.227	0.125	0.396321	2.2818e-67	4.04906e-63
MAL	0.138	0.064	0.39519	2.32961e-63	4.1339e-59
TSC22D3	0.595	0.424	0.373266	2.3468e-89	4.16441e-85
TAB2	0.168	0.094	0.368272	3.93615e-47	6.9847e-43
PASK	0.105	0.052	0.361701	2.52528e-41	4.48112e-37
EEF1A1	0.592	0.443	0.355131	2.39396e-80	4.24808e-76
NFKBIZ	0.115	0.063	0.347803	2.80893e-33	4.98444e-29
CXCR4	0.584	0.412	0.344249	7.04727e-86	1.25054e-81
NELL2	0.184	0.104	0.34189	5.24535e-50	9.30788e-46
LDHB	0.436	0.291	0.336829	3.08296e-74	5.47071e-70
VIM	0.554	0.396	0.335248	1.62545e-75	2.88436e-71
SNHG5	0.308	0.195	0.326044	2.04215e-56	3.62379e-52
GADD45B	0.122	0.066	0.325486	3.01341e-37	5.3473e-33
CITED2	0.106	0.062	0.318473	8.18364e-26	1.45219e-21
NAP1L1	0.473	0.332	0.312466	2.57609e-63	4.57127e-59
SATB1	0.203	0.125	0.311874	5.78918e-41	1.02729e-36
TMEM123	0.398	0.265	0.310646	5.51418e-62	9.78492e-58
TCF7	0.381	0.246	0.309449	7.08775e-66	1.25772e-61
KLF2	0.527	0.391	0.308899	2.43669e-58	4.3239e-54
LEPROTL1	0.24	0.157	0.308226	9.64585e-38	1.71166e-33
TPT1	0.994	0.974	0.301607	2.28868e-283	4.06127e-279
BCL2	0.127	0.08	0.300015	1.36453e-23	2.42135e-19
BTG2	0.166	0.099	0.298436	3.57475e-36	6.3434e-32
SARAF	0.629	0.47	0.297637	8.01765e-74	1.42273e-69
RPLP0	0.72	0.568	0.297137	2.00998e-82	3.56672e-78
RPL10	0.651	0.514	0.293974	2.17957e-69	3.86764e-65
RPS4Y1	0.363	0.252	0.293436	5.23889e-48	9.29641e-44
SRSF7	0.316	0.228	0.29195	6.60976e-33	1.1729e-28
IRF2BP2	0.244	0.159	0.287988	1.00007e-38	1.77463e-34
FOXP1	0.302	0.209	0.282042	2.60877e-38	4.62926e-34
RPS8	0.953	0.869	0.281298	1.33977e-161	2.37741e-157
SELL	0.305	0.199	0.27669	3.99096e-48	7.08196e-44
CCNL1	0.256	0.175	0.274114	1.94162e-33	3.4454e-29
CYLD	0.204	0.131	0.272376	1.2041e-33	2.13667e-29
ARHGAP15	0.143	0.084	0.269946	1.13235e-33	2.00935e-29
RPL4	0.754	0.607	0.269189	6.23843e-81	1.10701e-76
FLJ44635	0.501	0.371	0.268516	3.65353e-51	6.48319e-47
FLT3LG	0.202	0.13	0.264381	8.49667e-33	1.50773e-28
EIF3E	0.23	0.151	0.262094	2.1058e-34	3.73675e-30
NDNL2	0.111	0.067	0.261244	8.24618e-24	1.46328e-19
RPL8	0.821	0.699	0.261064	8.41704e-86	1.4936e-81
RPS18	0.895	0.806	0.260384	7.88664e-105	1.39948e-100
FXYD5	0.239	0.16	0.25943	4.14656e-34	7.35807e-30
PIK3IP1	0.253	0.172	0.256442	1.45715e-33	2.58572e-29
RPS16	0.949	0.889	0.251558	1.97991e-131	3.51335e-127
RPSA	0.623	0.492	0.250566	4.47455e-56	7.94009e-52
RPLP1	0.976	0.923	0.250004	1.30766e-146	2.32044e-142
CD3G	0.102	0.129	-0.255678	2.604e-07	0.00462079
GIMAP4	0.089	0.115	-0.255792	3.40918e-07	0.00604958
PRKCH	0.163	0.197	-0.256716	8.63002e-09	0.00015314
CLEC2B	0.087	0.113	-0.257177	3.85627e-07	0.00684295
TAPBP	0.227	0.258	-0.25879	2.71679e-08	0.000482094
LSP1	0.082	0.105	-0.260137	1.24977e-06	0.0221771
CAPNS1	0.151	0.181	-0.261139	6.39893e-08	0.00113549
HLA.F	0.319	0.354	-0.262936	1.97897e-11	3.51169e-07
AHNAK	0.247	0.277	-0.263882	1.2264e-07	0.00217625
ADGRE5	0.111	0.144	-0.264787	1.74657e-09	3.09929e-05
B2M	0.993	0.994	-0.265735	2.2405e-201	3.97577e-197
2020-09-07	0.148	0.179	-0.269779	3.91641e-08	0.000694967
CTBP1	0.08	0.106	-0.27575	1.93389e-07	0.00343169
GNAI2	0.252	0.292	-0.279507	1.58388e-11	2.8106e-07
CAPZB	0.133	0.164	-0.280762	1.26635e-08	0.000224713
CD99	0.204	0.237	-0.285312	3.69457e-09	6.55601e-05
PTP4A2	0.313	0.354	-0.286549	1.01817e-13	1.80675e-09
MYL12B	0.257	0.293	-0.287149	1.69096e-10	3.00062e-06
CLIC1	0.08	0.112	-0.291453	2.64708e-10	4.69724e-06
CFL1	0.553	0.592	-0.296126	9.95913e-32	1.76725e-27
HLA.C	0.756	0.781	-0.297051	3.65501e-56	6.48582e-52
ARPC2	0.319	0.353	-0.29847	1.27568e-12	2.2637e-08
ARHGAP30	0.088	0.116	-0.299943	2.04921e-08	0.000363632
TLN1	0.088	0.12	-0.301519	3.60963e-10	6.40528e-06
HLA.B	0.961	0.972	-0.301893	8.40355e-154	1.49121e-149
APOL6	0.1	0.134	-0.303797	3.05989e-10	5.42978e-06
IFITM2	0.297	0.331	-0.30485	3.04499e-11	5.40334e-07
PIP4K2A	0.155	0.191	-0.305544	6.56857e-10	1.16559e-05
S100A4	0.458	0.497	-0.30622	8.47442e-20	1.50379e-15
ANXA6	0.102	0.134	-0.308537	1.18594e-09	2.10446e-05
CD164	0.102	0.137	-0.308704	8.40964e-11	1.49229e-06
MYL6	0.428	0.479	-0.308791	1.74906e-23	3.1037e-19
CD247	0.116	0.145	-0.309011	5.1269e-08	0.000909768
CYBA	0.285	0.336	-0.310317	8.01717e-19	1.42265e-14
PSMB9	0.127	0.162	-0.311439	4.84629e-10	8.59973e-06
AKNA	0.114	0.152	-0.312741	1.09033e-11	1.93479e-07
SSBP4	0.077	0.102	-0.317572	1.21422e-07	0.00215463
ARPC4	0.11	0.141	-0.317671	6.39141e-09	0.000113416
PSAP	0.104	0.136	-0.321552	1.60021e-09	2.83958e-05
RAC2	0.253	0.305	-0.324934	1.06208e-16	1.88467e-12
TAP1	0.073	0.102	-0.32498	7.88268e-10	1.39878e-05
CAP1	0.139	0.181	-0.325352	6.95518e-13	1.2342e-08
ZBTB44	0.076	0.103	-0.327055	2.12092e-08	0.000376358
GSTP1	0.1	0.132	-0.329313	5.59826e-10	9.93412e-06
PLAC8	0.089	0.122	-0.334449	1.14991e-10	2.04051e-06
RNF213	0.147	0.188	-0.334611	3.40335e-12	6.03924e-08
SUN2	0.211	0.256	-0.334952	1.62711e-13	2.88731e-09
CD63	0.08	0.11	-0.335253	2.14703e-09	3.8099e-05
RPS26	0.314	0.38	-0.336793	4.67314e-25	8.29249e-21
RAP1B	0.086	0.132	-0.340488	5.0251e-17	8.91703e-13
BIN2	0.157	0.203	-0.346512	1.59576e-14	2.83168e-10
CALR	0.168	0.217	-0.347345	1.93097e-15	3.42651e-11
SH3BGRL3	0.467	0.524	-0.349019	4.06569e-31	7.21456e-27
LBH	0.075	0.106	-0.349464	1.06527e-10	1.89033e-06
RAB29	0.083	0.118	-0.352848	4.15755e-12	7.37758e-08
MALAT1	0.644	0.654	-0.354629	8.15871e-14	1.44776e-09
PXN	0.071	0.106	-0.355093	3.25427e-12	5.77471e-08
MSN	0.189	0.248	-0.356919	3.97504e-19	7.05371e-15
LGALS1	0.097	0.129	-0.369324	5.0021e-10	8.87623e-06
PPP1CA	0.104	0.147	-0.379472	2.81861e-15	5.00162e-11
FYN	0.143	0.202	-0.382961	2.83812e-20	5.03624e-16
SYNE2	0.14	0.195	-0.383426	5.6641e-19	1.00509e-14
CD2	0.174	0.227	-0.385704	1.65336e-17	2.93389e-13
LCP1	0.303	0.375	-0.386215	3.88221e-29	6.88898e-25
HCST	0.323	0.403	-0.397803	6.46661e-36	1.1475e-31
PPP2R5C	0.094	0.137	-0.404393	1.38897e-15	2.46473e-11
RUNX3	0.218	0.281	-0.404731	8.02538e-23	1.4241e-18
LITAF	0.274	0.353	-0.407929	8.0793e-32	1.43367e-27
PTPRC	0.503	0.585	-0.411631	2.14278e-61	3.80236e-57
RARRES3	0.16	0.212	-0.411772	1.34862e-17	2.39312e-13
ACTB	0.318	0.38	-0.414227	3.45095e-28	6.12372e-24
IL2RB	0.066	0.101	-0.417018	4.83972e-13	8.58809e-09
GNG2	0.084	0.134	-0.426367	6.10202e-20	1.0828e-15
PFN1	0.639	0.704	-0.436936	6.37908e-91	1.13197e-86
RAB27A	0.063	0.11	-0.439349	1.33311e-20	2.3656e-16
DUSP2	0.119	0.164	-0.442235	1.06059e-15	1.88201e-11
PPP1R18	0.061	0.108	-0.454537	7.39916e-21	1.31298e-16
CD8A	0.355	0.449	-0.456748	3.06133e-50	5.43234e-46
C12orf75	0.067	0.116	-0.4802	1.10602e-21	1.96263e-17
CD81	0.108	0.171	-0.497093	2.86368e-26	5.0816e-22
SLC9A3R1	0.058	0.111	-0.497224	5.07177e-25	8.99985e-21
CTSW	0.115	0.187	-0.497545	8.42613e-32	1.49522e-27
MYBL1	0.05	0.102	-0.507971	6.72983e-26	1.19421e-21
IKZF3	0.139	0.218	-0.508883	4.22887e-34	7.50414e-30
LYAR	0.081	0.143	-0.533621	9.28544e-28	1.6477e-23
CTSC	0.047	0.105	-0.549735	1.59746e-30	2.8347e-26
FLNA	0.194	0.307	-0.583687	1.31264e-58	2.32928e-54
ITGAL	0.105	0.188	-0.597609	1.05964e-40	1.88033e-36
SYNE1	0.059	0.125	-0.613162	5.33895e-35	9.47398e-31
ITGB2	0.133	0.233	-0.637901	1.40932e-51	2.50084e-47
HLA.DPB1	0.08	0.162	-0.668283	5.46187e-44	9.69209e-40
HLA.DPA1	0.037	0.109	-0.699661	3.48323e-45	6.181e-41
TGFBR3	0.035	0.106	-0.73783	7.76709e-46	1.37827e-41
GZMK	0.05	0.128	-0.781888	5.50235e-47	9.76393e-43
EFHD2	0.029	0.11	-0.798883	4.30726e-57	7.64324e-53
CD74	0.178	0.303	-0.800105	3.27369e-73	5.80916e-69
KLRD1	0.024	0.118	-0.934135	2.17609e-70	3.86148e-66
CCL4	0.013	0.107	-1.01441	1.07172e-77	1.90176e-73
CCL5	0.269	0.578	-1.11124	0	0
CST7	0.061	0.254	-1.19164	1.11392e-160	1.97666e-156
PRF1	0.023	0.162	-1.24226	6.11282e-118	1.08472e-113
ADGRG1	0.005	0.115	-1.29449	4.56249e-99	8.09613e-95
GZMA	0.046	0.241	-1.35499	1.11631e-168	1.98089e-164
GZMB	0.011	0.164	-1.57653	6.5432e-141	1.16109e-136
GNLY	0.073	0.315	-1.74419	5.74869e-226	1.02011e-221
FGFBP2	0.011	0.181	-1.7721	2.90285e-161	5.1511e-157
GZMH	0.019	0.267	-1.96958	5.75905e-252	1.02194e-247
NKG7	0.095	0.449	-2.01828	0	0

## Sheet: Activated-EM_FIGURE 2
GeneSymbol	pct.1	pct.2	avg_logFC	p_val	p_val_adj
HLA.DRA	0.534	0.021	2.31991	0	0
HLA.DRB1	0.526	0.069	1.70841	0	0
CD74	0.79	0.267	1.47392	0	0
HLA.DQA1	0.193	0.01	1.41084	0	0
HLA.DQB1	0.235	0.027	1.30266	0	0
HLA.DPA1	0.419	0.087	1.25854	0	0
HLA.DRB5	0.178	0.012	1.2039	0	0
COTL1	0.404	0.136	0.994109	0	0
HLA.DPB1	0.445	0.141	0.985119	0	0
GZMA	0.563	0.209	0.945901	0	0
CCL5	0.894	0.538	0.712885	0	0
GBP1	0.153	0.041	0.706583	9.52301e-153	1.68986e-148
GBP4	0.171	0.057	0.681422	7.14452e-120	1.26779e-115
HMGB2	0.318	0.156	0.677933	5.59366e-105	9.92595e-101
CCL4	0.237	0.093	0.628203	1.89243e-120	3.35812e-116
GZMK	0.258	0.115	0.625566	6.76762e-101	1.20091e-96
ISG15	0.16	0.055	0.608361	2.68595e-105	4.76621e-101
TUBA1B	0.181	0.091	0.590123	9.15083e-53	1.62381e-48
STAT1	0.207	0.085	0.587039	8.54233e-96	1.51584e-91
GAPDH	0.534	0.311	0.583891	3.11624e-136	5.52977e-132
SMC4	0.111	0.032	0.575572	5.02517e-94	8.91717e-90
APOBEC3G	0.189	0.074	0.573652	3.41741e-95	6.06419e-91
LGALS1	0.26	0.12	0.560716	2.33535e-92	4.14408e-88
GZMH	0.475	0.237	0.544423	9.5056e-148	1.68677e-143
PFN1	0.87	0.691	0.534508	4.55426e-215	8.08154e-211
RGS1	0.2	0.08	0.532012	5.36225e-96	9.51531e-92
TAP1	0.218	0.094	0.52656	2.75447e-89	4.88782e-85
ANXA2	0.166	0.063	0.526424	8.22819e-87	1.46009e-82
CTSC	0.232	0.094	0.52618	2.02138e-108	3.58694e-104
SH2D1A	0.158	0.06	0.515824	1.00381e-83	1.78126e-79
TIGIT	0.123	0.042	0.515604	7.46524e-81	1.32471e-76
ANXA5	0.176	0.071	0.515041	4.05395e-84	7.19374e-80
NKG7	0.722	0.407	0.503296	9.92941e-192	1.76197e-187
PSMB9	0.312	0.151	0.502776	2.92491e-98	5.19025e-94
ACTB	0.553	0.367	0.492797	2.08923e-93	3.70735e-89
CLIC1	0.244	0.103	0.491832	3.5557e-104	6.30959e-100
PLEK	0.168	0.073	0.483951	2.16694e-65	3.84524e-61
KLRG1	0.173	0.078	0.478762	9.7787e-65	1.73523e-60
C12orf75	0.235	0.106	0.47756	3.9874e-85	7.07564e-81
ACTG1	0.621	0.444	0.473296	3.43623e-88	6.09759e-84
IDH2	0.108	0.032	0.472031	2.38332e-89	4.2292e-85
MT2A	0.206	0.09	0.471679	2.41729e-80	4.28948e-76
GBP5	0.178	0.082	0.465036	1.14572e-62	2.03308e-58
PSMB10	0.244	0.118	0.456207	2.54527e-75	4.51658e-71
LCP1	0.575	0.359	0.454917	1.47025e-110	2.60895e-106
FLNA	0.502	0.288	0.454371	1.34728e-106	2.39074e-102
LYST	0.146	0.067	0.450218	1.94157e-51	3.44531e-47
IKZF3	0.367	0.204	0.449829	3.1668e-81	5.61949e-77
CORO1A	0.161	0.066	0.449466	7.4567e-73	1.32319e-68
UBE2L6	0.163	0.067	0.443267	2.34689e-72	4.16455e-68
ITM2A	0.165	0.083	0.442156	3.55078e-45	6.30087e-41
SUB1	0.239	0.121	0.439571	5.19808e-64	9.224e-60
CST7	0.428	0.229	0.433283	7.14651e-102	1.26815e-97
PPP1R18	0.22	0.098	0.425915	6.84611e-80	1.21484e-75
PSMA4	0.14	0.057	0.422099	7.33599e-64	1.30177e-59
LINC00152	0.106	0.037	0.416595	1.28791e-64	2.2854e-60
SLAMF7	0.131	0.058	0.406399	7.57193e-50	1.34364e-45
PSME1	0.393	0.232	0.405743	1.61251e-71	2.8614e-67
TUBB	0.116	0.061	0.405705	1.99203e-28	3.53486e-24
MYL6	0.678	0.464	0.402776	1.503e-104	2.66707e-100
DYNLL1	0.13	0.054	0.402285	2.93431e-57	5.20693e-53
LASP1	0.144	0.061	0.400826	4.63571e-60	8.22607e-56
CAP1	0.306	0.172	0.397441	8.29093e-63	1.47123e-58
ITGB7	0.139	0.069	0.397319	2.55088e-40	4.52654e-36
RAB27A	0.208	0.102	0.396045	8.58063e-61	1.52263e-56
RNF213	0.315	0.179	0.393597	4.58409e-61	8.13447e-57
PPP1CA	0.27	0.138	0.389727	2.18799e-71	3.88259e-67
DEK	0.247	0.141	0.388144	1.24886e-46	2.2161e-42
ARPC1B	0.325	0.181	0.388057	1.4404e-67	2.55599e-63
PRKCH	0.327	0.187	0.386661	1.64314e-62	2.91576e-58
PSME2	0.148	0.066	0.386102	6.25232e-54	1.10947e-49
MSN	0.403	0.235	0.385327	5.29753e-74	9.40046e-70
SH3BGRL3	0.714	0.509	0.384967	4.14734e-99	7.35946e-95
FGR	0.114	0.05	0.380371	1.91446e-44	3.39721e-40
SLC9A3R1	0.209	0.101	0.379725	1.71517e-61	3.04358e-57
ITGB2	0.383	0.218	0.378766	5.37596e-74	9.53963e-70
UCP2	0.255	0.147	0.376721	1.13716e-47	2.0179e-43
PSMB8	0.217	0.107	0.37665	5.33553e-62	9.4679e-58
WDR1	0.18	0.089	0.375782	1.03426e-49	1.83529e-45
CRIP1	0.426	0.268	0.375142	7.67023e-62	1.36108e-57
MYO1F	0.146	0.069	0.374078	1.18932e-46	2.11046e-42
ARPC2	0.533	0.341	0.372055	1.69949e-82	3.01575e-78
CFL1	0.746	0.58	0.371845	9.14532e-89	1.62284e-84
TAP2	0.131	0.061	0.369397	1.18146e-42	2.0965e-38
ARPC5	0.217	0.117	0.366663	3.61649e-48	6.41745e-44
PSMB3	0.182	0.09	0.362918	1.44444e-51	2.56316e-47
CMC1	0.148	0.073	0.360469	4.04661e-42	7.18072e-38
C5orf56	0.144	0.067	0.360039	7.94554e-48	1.40994e-43
HOPX	0.172	0.084	0.359579	3.97195e-49	7.04823e-45
CD84	0.129	0.067	0.359459	4.84811e-32	8.60296e-28
ARPC4	0.251	0.133	0.358634	3.05377e-58	5.41891e-54
APOL6	0.227	0.126	0.356749	1.09372e-45	1.94081e-41
CD81	0.287	0.16	0.355483	2.10268e-57	3.73121e-53
RAB37	0.113	0.054	0.3541	3.18912e-34	5.6591e-30
GNG2	0.232	0.125	0.353624	9.09719e-52	1.6143e-47
SLAMF6	0.139	0.063	0.352289	5.93921e-49	1.05391e-44
ACTR3	0.252	0.144	0.351694	1.04451e-46	1.85348e-42
ARL6IP1	0.201	0.104	0.350481	2.39823e-49	4.25566e-45
PYHIN1	0.138	0.063	0.348824	1.19277e-47	2.11658e-43
ITGAL	0.317	0.175	0.343592	1.004e-64	1.78159e-60
SH3BP5	0.111	0.056	0.343535	1.08063e-30	1.91758e-26
ACTR2	0.407	0.252	0.34231	2.65307e-59	4.70787e-55
SAMD3	0.168	0.085	0.341378	8.27313e-45	1.46807e-40
RARRES3	0.339	0.201	0.340844	7.11835e-57	1.26315e-52
NIN	0.153	0.077	0.339144	5.84506e-41	1.03721e-36
ANXA6	0.241	0.126	0.337651	2.9873e-57	5.30096e-53
CD2	0.35	0.216	0.334342	6.31733e-52	1.12101e-47
CDK2AP2	0.124	0.058	0.333045	6.79959e-40	1.20659e-35
NFATC2	0.15	0.082	0.330836	1.12085e-32	1.98896e-28
ARHGAP30	0.193	0.11	0.32913	2.37295e-35	4.2108e-31
CNN2	0.307	0.195	0.328903	8.57985e-40	1.52249e-35
LRRFIP1	0.345	0.222	0.326852	3.22846e-41	5.7289e-37
PSMA2	0.106	0.05	0.326368	4.40824e-33	7.82243e-29
RAC2	0.45	0.294	0.321977	1.99548e-56	3.54099e-52
ARPC3	0.293	0.167	0.321702	8.74303e-54	1.55145e-49
PRKCB	0.252	0.151	0.320742	4.49285e-39	7.97256e-35
CAPZB	0.274	0.156	0.320478	9.37713e-50	1.66397e-45
IL32	0.441	0.294	0.319097	8.53805e-51	1.51508e-46
DBI	0.167	0.082	0.317872	8.55456e-48	1.51801e-43
IRF1	0.248	0.14	0.31777	5.73277e-47	1.01728e-42
CALR	0.328	0.208	0.315588	4.57346e-43	8.11561e-39
PRF1	0.268	0.146	0.314188	2.79784e-57	4.96477e-53
CAPN2	0.21	0.117	0.31412	2.34817e-42	4.16682e-38
ATP2B4	0.157	0.08	0.312441	1.91494e-40	3.39806e-36
CD52	0.682	0.559	0.311624	9.30127e-49	1.65051e-44
PARP1	0.129	0.062	0.310553	5.92946e-40	1.05218e-35
ACTN4	0.139	0.065	0.307584	3.83022e-45	6.79673e-41
PARK7	0.212	0.118	0.306127	3.09776e-41	5.49697e-37
FAM46C	0.136	0.079	0.305476	2.80919e-24	4.9849e-20
OPTN	0.151	0.08	0.305207	4.85815e-36	8.62078e-32
CASP4	0.154	0.081	0.305019	8.28596e-36	1.47034e-31
FERMT3	0.121	0.06	0.301269	1.9199e-33	3.40687e-29
ARPC5L	0.128	0.061	0.30053	1.00713e-39	1.78715e-35
IFI16	0.17	0.087	0.30053	5.015e-43	8.89911e-39
COX8A	0.287	0.174	0.300217	4.78737e-42	8.49519e-38
CAPZA1	0.168	0.089	0.297795	8.01827e-39	1.42284e-34
MYO1G	0.147	0.072	0.296721	3.73811e-42	6.63327e-38
TLN1	0.203	0.113	0.296175	1.23984e-39	2.2001e-35
RAB29	0.206	0.111	0.295487	3.08362e-44	5.47188e-40
WNK1	0.209	0.123	0.292883	5.52901e-34	9.81123e-30
HDAC1	0.148	0.081	0.292873	3.34916e-31	5.94308e-27
IL2RB	0.17	0.095	0.292689	4.27133e-34	7.57948e-30
PDIA6	0.132	0.072	0.291058	4.61283e-28	8.18547e-24
LSP1	0.179	0.1	0.290178	4.99497e-35	8.86357e-31
PSMB2	0.123	0.06	0.288178	2.08878e-35	3.70653e-31
PTPN18	0.116	0.057	0.287269	7.52475e-34	1.33527e-29
FCRL6	0.105	0.053	0.28725	7.91035e-28	1.40369e-23
NEAT1	0.366	0.238	0.28677	2.47689e-42	4.39523e-38
ROCK1	0.142	0.081	0.286665	4.62991e-26	8.21578e-22
SCP2	0.161	0.093	0.286549	5.18661e-28	9.20365e-24
GNAI2	0.427	0.282	0.28567	2.08425e-48	3.6985e-44
SSBP4	0.161	0.097	0.285176	9.3626e-25	1.66139e-20
COX5A	0.128	0.067	0.2842	6.50968e-31	1.15514e-26
GBP2	0.148	0.083	0.282615	2.71118e-28	4.81098e-24
UBB	0.627	0.465	0.279642	4.24403e-49	7.53103e-45
CD99	0.362	0.228	0.278976	2.47113e-44	4.38502e-40
CLEC2B	0.192	0.107	0.277535	7.26146e-37	1.28855e-32
ATP5G3	0.234	0.136	0.277357	1.73966e-38	3.08702e-34
LPXN	0.143	0.08	0.277337	2.7113e-28	4.81121e-24
LIME1	0.183	0.105	0.276913	1.42722e-32	2.53261e-28
MYL12B	0.418	0.284	0.276872	9.17812e-42	1.62866e-37
PTPRCAP	0.506	0.356	0.276462	2.48809e-44	4.41512e-40
GSTP1	0.214	0.125	0.275135	3.04941e-35	5.41118e-31
DERL1	0.106	0.056	0.275097	3.37845e-25	5.99507e-21
KRAS	0.11	0.055	0.274787	7.06485e-31	1.25366e-26
LBR	0.152	0.081	0.274507	1.21513e-34	2.15624e-30
PTPRC	0.731	0.571	0.272554	5.08703e-55	9.02693e-51
PSMA7	0.214	0.128	0.272142	5.677e-33	1.00738e-28
TAPBP	0.386	0.249	0.271704	3.59763e-45	6.38399e-41
SYNE1	0.203	0.116	0.271391	5.67287e-37	1.00665e-32
GNG5	0.123	0.067	0.270864	1.41373e-26	2.50866e-22
SH3KBP1	0.176	0.103	0.269936	1.33454e-29	2.36814e-25
EZR	0.242	0.15	0.269428	3.1393e-33	5.57069e-29
YWHAZ	0.342	0.226	0.267644	1.55256e-37	2.75502e-33
CSK	0.154	0.084	0.26713	5.47635e-32	9.71778e-28
S100A4	0.654	0.486	0.266829	7.08553e-51	1.25733e-46
LCK	0.256	0.158	0.265314	6.59526e-35	1.17033e-30
FAM129A	0.112	0.06	0.265063	9.71882e-25	1.72461e-20
ADGRE5	0.212	0.138	0.26459	1.84003e-24	3.26514e-20
STK17A	0.195	0.123	0.26446	3.64927e-24	6.47563e-20
ATP5A1	0.212	0.131	0.263957	5.80556e-28	1.0302e-23
SRGN	0.458	0.305	0.263346	2.53178e-48	4.49265e-44
TRAPPC1	0.148	0.081	0.262455	3.02086e-30	5.36051e-26
CALM3	0.203	0.117	0.261628	1.88006e-35	3.33616e-31
REEP5	0.123	0.068	0.261201	6.66947e-26	1.1835e-21
HLA.A	0.932	0.854	0.260816	9.98063e-81	1.77106e-76
CDC25B	0.16	0.088	0.26035	6.34658e-32	1.1262e-27
IQGAP1	0.223	0.134	0.260312	7.74249e-33	1.37391e-28
GZMB	0.247	0.148	0.259974	2.86018e-38	5.07538e-34
PSMD8	0.114	0.059	0.259348	2.67814e-28	4.75236e-24
TMSB4X	0.942	0.877	0.25885	3.28436e-87	5.82809e-83
FAM49B	0.176	0.1	0.258344	1.28733e-32	2.28438e-28
RHOA	0.391	0.268	0.257681	5.40112e-35	9.58428e-31
CTSS	0.171	0.102	0.257317	6.71028e-27	1.19074e-22
PXN	0.173	0.1	0.256953	4.11228e-30	7.29724e-26
SASH3	0.112	0.055	0.256817	1.18453e-31	2.10195e-27
SERPINB9	0.103	0.057	0.256674	1.84942e-21	3.28179e-17
DOCK8	0.112	0.064	0.256084	3.37603e-20	5.99077e-16
BUD31	0.104	0.052	0.255706	8.23656e-29	1.46158e-24
SH3BP1	0.105	0.054	0.25512	7.47505e-27	1.32645e-22
KLRD1	0.181	0.107	0.254927	9.60882e-29	1.70508e-24
VCP	0.112	0.058	0.254799	8.25531e-28	1.4649e-23
PSMB4	0.229	0.135	0.252194	2.79766e-36	4.96445e-32
RPS7	0.597	0.607	-0.252863	9.83225e-16	1.74473e-11
RPS19	0.896	0.905	-0.256433	1.09817e-55	1.9487e-51
FAU	0.775	0.795	-0.259954	2.13189e-40	3.78304e-36
RPSA	0.484	0.503	-0.26369	3.4521e-11	6.12575e-07
SPOCK2	0.257	0.292	-0.268232	1.60666e-07	0.00285102
RPL6	0.412	0.452	-0.27023	3.22576e-13	5.72412e-09
RPSAP58	0.404	0.432	-0.270616	6.42422e-11	1.13998e-06
TOMM7	0.258	0.288	-0.273798	6.69406e-07	0.0118786
RPS15	0.748	0.76	-0.27949	3.47827e-37	6.17219e-33
ATM	0.231	0.271	-0.280785	4.90053e-09	8.69598e-05
RPL23A	0.643	0.674	-0.280828	7.43242e-32	1.31888e-27
NAP1L1	0.311	0.344	-0.285214	6.61952e-09	0.000117463
RPS2	0.787	0.803	-0.287142	3.53607e-45	6.27475e-41
SNHG6	0.241	0.284	-0.290362	1.4368e-09	2.5496e-05
MALAT1	0.642	0.654	-0.295183	7.80174e-10	1.38442e-05
RPL15	0.68	0.703	-0.296823	1.58269e-35	2.80849e-31
RPL24	0.526	0.567	-0.296862	2.38429e-20	4.23092e-16
ZFP36L2	0.643	0.673	-0.29912	5.98952e-24	1.06284e-19
PFDN5	0.376	0.408	-0.304223	7.41145e-11	1.31516e-06
RPLP0	0.532	0.582	-0.305193	8.19235e-24	1.45373e-19
CD48	0.386	0.419	-0.305408	2.98096e-12	5.28972e-08
RPL29	0.514	0.545	-0.305451	1.00513e-20	1.7836e-16
GLTSCR2	0.442	0.492	-0.306807	8.17652e-20	1.45092e-15
SNHG1	0.092	0.121	-0.309724	1.83675e-06	0.0325931
NACA	0.549	0.581	-0.314354	1.89095e-22	3.35549e-18
ZFAS1	0.126	0.159	-0.321289	2.41008e-07	0.00427668
RPL26	0.492	0.526	-0.324948	3.5779e-20	6.34899e-16
SNHG5	0.169	0.205	-0.327926	5.2764e-08	0.000936297
FXYD5	0.135	0.167	-0.329178	4.52226e-07	0.00802475
RPL10	0.486	0.526	-0.329311	3.12328e-22	5.54226e-18
RPL28	0.764	0.791	-0.33279	1.45619e-60	2.58401e-56
RPL7	0.376	0.418	-0.333737	1.71016e-15	3.03467e-11
RPL35	0.627	0.669	-0.334604	1.11177e-39	1.97283e-35
RPS10	0.124	0.16	-0.335145	1.79828e-08	0.000319105
RPL23	0.655	0.693	-0.336205	1.59087e-40	2.823e-36
EEF1A1	0.415	0.456	-0.336215	3.89077e-15	6.90417e-11
FLT3LG	0.099	0.137	-0.337021	3.47993e-09	6.17514e-05
RPL37A	0.671	0.72	-0.338881	4.52971e-47	8.03796e-43
RPL7A	0.724	0.772	-0.340876	2.38553e-59	4.23313e-55
RPS27	0.704	0.741	-0.346727	1.54926e-50	2.74917e-46
RPL37	0.795	0.817	-0.348948	3.63004e-65	6.44151e-61
RPL38	0.474	0.523	-0.351502	3.14273e-24	5.57678e-20
RPL27A	0.86	0.891	-0.354327	2.60387e-111	4.62057e-107
SARAF	0.428	0.485	-0.35631	6.9936e-23	1.24101e-18
RPL13AP20	0.261	0.31	-0.357803	2.61316e-13	4.63706e-09
RPS29	0.745	0.77	-0.358031	7.8302e-57	1.38947e-52
RPL8	0.651	0.711	-0.359608	8.82296e-54	1.56563e-49
CXCR4	0.373	0.428	-0.360217	7.63048e-17	1.35403e-12
DUSP1	0.202	0.237	-0.362594	1.9116e-07	0.00339214
RPL35A	0.593	0.64	-0.370823	1.00412e-39	1.78181e-35
SNHG8	0.089	0.121	-0.37092	8.29116e-08	0.00147127
RPL18A	0.53	0.574	-0.371148	9.72468e-31	1.72564e-26
RPLP1	0.924	0.927	-0.376079	4.78695e-114	8.49444e-110
RPS21	0.689	0.727	-0.376251	2.45949e-53	4.36436e-49
RPL3	0.711	0.766	-0.386373	6.65423e-73	1.18079e-68
RPL14	0.575	0.637	-0.391224	2.47467e-46	4.3913e-42
RPS25	0.456	0.523	-0.394329	4.2462e-32	7.53489e-28
RPS20	0.618	0.674	-0.3952	9.00229e-54	1.59746e-49
RPL4	0.57	0.62	-0.396049	1.50535e-40	2.67125e-36
RPL18	0.808	0.842	-0.398472	1.86881e-95	3.3162e-91
RPS9	0.667	0.714	-0.399454	1.56413e-60	2.77555e-56
RPS23	0.615	0.667	-0.40114	9.37572e-52	1.66372e-47
RPL22	0.173	0.221	-0.402585	6.1377e-12	1.08914e-07
RPL27	0.783	0.824	-0.40436	3.35188e-97	5.94791e-93
RPL12	0.713	0.762	-0.406344	2.69783e-74	4.7873e-70
GAS5	0.154	0.196	-0.413518	4.1126e-10	7.29782e-06
TXNIP	0.729	0.804	-0.413648	5.18703e-84	9.20438e-80
RPL19	0.862	0.884	-0.416186	3.58705e-127	6.36522e-123
RPS3	0.913	0.941	-0.421384	2.04846e-198	3.63499e-194
RPL36	0.625	0.686	-0.423227	4.82666e-64	8.56491e-60
RPS4X	0.739	0.787	-0.425915	4.53554e-86	8.04832e-82
RPS16	0.862	0.895	-0.427726	1.4503e-138	2.57355e-134
RPS27A	0.632	0.702	-0.429507	2.1684e-69	3.84783e-65
RPL10A	0.546	0.609	-0.430486	5.67894e-46	1.00773e-41
RPS14P3	0.428	0.52	-0.432668	2.51175e-43	4.4571e-39
TOB1	0.137	0.193	-0.432847	1.79427e-14	3.18393e-10
FOXP1	0.154	0.22	-0.440337	1.57464e-18	2.7942e-14
RPL31	0.792	0.836	-0.44426	2.19041e-111	3.88688e-107
JUNB	0.234	0.308	-0.446953	2.57436e-21	4.56821e-17
RPL30	0.891	0.926	-0.455819	2.78866e-189	4.94848e-185
RPL11	0.891	0.914	-0.461635	6.53495e-170	1.15963e-165
NELL2	0.061	0.113	-0.464984	2.0307e-17	3.60348e-13
RPLP2	0.938	0.95	-0.466919	1.38353e-225	2.45507e-221
LRRC75A.AS1	0.143	0.201	-0.467629	5.26884e-16	9.34956e-12
RPS28	0.583	0.64	-0.468029	1.6946e-55	3.00707e-51
SORL1	0.142	0.216	-0.472486	1.78694e-21	3.17093e-17
RPS13	0.536	0.6	-0.474226	2.82802e-51	5.01833e-47
RPS18	0.76	0.816	-0.482019	1.26084e-116	2.23736e-112
RPL9	0.538	0.623	-0.484455	8.28205e-65	1.46965e-60
RPL5	0.647	0.718	-0.484479	1.11532e-86	1.97913e-82
FLJ44635	0.295	0.385	-0.486585	1.94607e-34	3.45329e-30
RPL34	0.566	0.639	-0.500416	6.44991e-65	1.14454e-60
RPS8	0.847	0.876	-0.502505	1.28016e-157	2.27165e-153
RPS14	0.905	0.94	-0.506646	3.80067e-249	6.74429e-245
PIK3IP1	0.122	0.181	-0.509139	3.26032e-17	5.78544e-13
RPL13	0.848	0.887	-0.523015	1.37232e-178	2.43519e-174
C6orf48	0.17	0.238	-0.52524	3.09101e-21	5.485e-17
RPS5	0.639	0.723	-0.526045	1.25036e-99	2.21876e-95
EEF1G	0.405	0.508	-0.537807	3.44351e-55	6.11052e-51
TMEM123	0.183	0.28	-0.540606	1.63128e-32	2.8947e-28
SELL	0.135	0.211	-0.544962	3.01941e-23	5.35794e-19
RPS6	0.85	0.91	-0.550238	7.75969e-209	1.37696e-204
TPT1	0.956	0.977	-0.557668	0	0
EEF1B2	0.346	0.451	-0.569009	3.278e-50	5.81682e-46
RPL32	0.82	0.88	-0.581443	5.36275e-207	9.5162e-203
RPS12	0.881	0.935	-0.593693	4.31926e-285	7.66453e-281
RPS3A	0.354	0.46	-0.596603	1.15619e-52	2.05165e-48
NOSIP	0.076	0.136	-0.628622	1.86928e-20	3.31704e-16
TCF7	0.151	0.261	-0.630917	8.61286e-41	1.52835e-36
FOS	0.166	0.245	-0.725131	3.57036e-25	6.33561e-21
SATB1	0.048	0.135	-0.728004	1.91665e-38	3.4011e-34
LEF1	0.057	0.145	-0.736638	1.93771e-37	3.43846e-33
LTB	0.178	0.378	-0.92001	2.52345e-104	4.47786e-100
IL7R	0.13	0.382	-1.25238	4.64034e-159	8.23428e-155

## Sheet: MAIT_FIGURE 2
GeneSymbol	pct.1	pct.2	avg_logFC	p_val	p_val_adj
KLRB1	0.724	0.029	2.65509	0	0
SLC4A10	0.392	0.001	2.24865	0	0
CEBPD	0.153	0.002	1.33776	0	0
PHACTR2	0.307	0.048	1.3279	0	0
NCR3	0.175	0.023	1.00282	0	0
IL7R	0.736	0.35	0.96226	0	0
IL18RAP	0.123	0.011	0.946053	0	0
IKZF2	0.131	0.018	0.944942	4.82367e-295	8.55959e-291
DUSP1	0.503	0.221	0.936603	8.14e-260	1.44444e-255
GZMK	0.365	0.11	0.850295	2.3347e-307	4.14292e-303
AQP3	0.165	0.037	0.83881	2.35546e-208	4.17976e-204
LST1	0.101	0.013	0.794039	2.32903e-250	4.13286e-246
NRIP1	0.129	0.025	0.788975	9.99502e-200	1.77362e-195
MAF	0.227	0.067	0.7803	2.51734e-192	4.46701e-188
ALOX5AP	0.249	0.079	0.768431	2.37949e-190	4.2224e-186
NFKBIA	0.348	0.178	0.746903	6.43435e-111	1.14178e-106
RGS2	0.144	0.042	0.713115	1.58553e-123	2.81352e-119
AMICA1	0.126	0.032	0.712751	9.80742e-135	1.74033e-130
DPP4	0.104	0.019	0.700441	4.78648e-171	8.4936e-167
LTB	0.635	0.354	0.677245	1.86808e-193	3.31491e-189
ARL4C	0.64	0.374	0.669033	1.12317e-194	1.99307e-190
TNFAIP3	0.47	0.299	0.658432	4.15789e-84	7.37817e-80
FOS	0.412	0.232	0.636917	7.26801e-101	1.28971e-96
SPOCK2	0.514	0.279	0.626325	1.42929e-151	2.53628e-147
CERK	0.149	0.052	0.613364	2.47576e-95	4.39323e-91
RORA	0.274	0.118	0.608912	2.11231e-116	3.7483e-112
ID2	0.466	0.257	0.599333	3.0347e-123	5.38507e-119
KLRG1	0.198	0.076	0.589327	1.06934e-104	1.89754e-100
PRNP	0.204	0.088	0.588057	1.07889e-86	1.91449e-82
ZFP36	0.451	0.271	0.586157	1.09549e-94	1.94395e-90
ZFP36L2	0.857	0.662	0.584338	2.56865e-198	4.55806e-194
CD69	0.386	0.213	0.583083	3.21622e-96	5.70718e-92
GPR171	0.112	0.036	0.578315	5.12844e-84	9.10042e-80
GPR65	0.137	0.047	0.563889	8.9417e-89	1.5867e-84
PDE4D	0.191	0.073	0.556715	4.22223e-100	7.49234e-96
CXCR4	0.624	0.415	0.556648	2.15691e-119	3.82744e-115
ELK3	0.107	0.032	0.551106	2.1791e-87	3.86681e-83
RPS6KA3	0.268	0.131	0.513829	2.59212e-83	4.59972e-79
DUSP2	0.308	0.153	0.50306	2.01562e-93	3.57673e-89
MYBL1	0.205	0.092	0.491729	1.23219e-75	2.18652e-71
ZFP36L1	0.249	0.126	0.4768	5.58354e-70	9.908e-66
SYNE2	0.321	0.184	0.476459	1.16803e-64	2.07267e-60
FAM46C	0.175	0.077	0.472813	9.59036e-69	1.70181e-64
GBP5	0.181	0.082	0.467976	2.75242e-67	4.88417e-63
DDIT4	0.167	0.082	0.453814	2.19814e-49	3.9006e-45
NR4A2	0.121	0.059	0.443323	3.17022e-36	5.62555e-32
BHLHE40	0.121	0.052	0.435421	2.31512e-49	4.10818e-45
TC2N	0.238	0.126	0.410752	2.3307e-58	4.13583e-54
FKBP11	0.193	0.097	0.404354	2.64205e-54	4.68832e-50
NEK7	0.148	0.069	0.398153	3.65309e-50	6.4824e-46
NR1D2	0.119	0.059	0.390229	1.66187e-33	2.94899e-29
S100A4	0.718	0.482	0.387496	2.34669e-112	4.1642e-108
GLRX	0.103	0.05	0.380411	2.78172e-31	4.93617e-27
PRDM1	0.184	0.093	0.378941	1.22112e-49	2.16688e-45
HOPX	0.164	0.085	0.374551	9.49239e-42	1.68442e-37
ZNF331	0.116	0.049	0.374301	3.95135e-49	7.01167e-45
B4GALT1	0.149	0.073	0.369906	9.63617e-43	1.70994e-38
PBXIP1	0.171	0.096	0.36134	3.12236e-34	5.54063e-30
SLC2A3	0.153	0.084	0.359443	1.74041e-33	3.08835e-29
EML4	0.154	0.089	0.356667	5.80261e-28	1.02967e-23
NFKBIZ	0.106	0.065	0.354348	9.31681e-16	1.65327e-11
PDCD4	0.267	0.16	0.35418	2.22184e-43	3.94265e-39
CASP1	0.105	0.048	0.353635	2.32615e-36	4.12775e-32
GZMA	0.392	0.218	0.344503	3.36921e-79	5.97866e-75
TOB1	0.281	0.185	0.337049	3.49864e-34	6.20834e-30
STOM	0.151	0.077	0.33487	4.465e-39	7.92315e-35
SPCS3	0.186	0.106	0.33218	1.39614e-34	2.47744e-30
SATB1	0.21	0.127	0.325508	9.33612e-32	1.65669e-27
SRGN	0.457	0.305	0.325282	2.48404e-54	4.40793e-50
TMED10	0.211	0.123	0.322778	1.26083e-36	2.23735e-32
LYAR	0.237	0.133	0.322687	8.13449e-46	1.44346e-41
JUN	0.337	0.25	0.320485	1.56428e-23	2.77581e-19
BTG2	0.172	0.101	0.31895	8.12576e-30	1.44192e-25
XBP1	0.152	0.087	0.314699	6.69675e-29	1.18834e-24
EFCAB14	0.155	0.09	0.312097	2.57421e-28	4.56793e-24
RBMS1	0.198	0.122	0.311592	2.80534e-28	4.97807e-24
BTG1	0.75	0.614	0.308782	1.3581e-60	2.40994e-56
PPP1R15A	0.111	0.062	0.301126	2.62318e-22	4.65484e-18
PRF1	0.275	0.145	0.291027	3.00275e-62	5.32839e-58
SERBP1	0.167	0.106	0.279066	1.39197e-21	2.47005e-17
TNFAIP8	0.129	0.081	0.275654	2.38166e-17	4.22625e-13
MT2A	0.156	0.093	0.274634	1.38352e-25	2.45506e-21
CD96	0.153	0.098	0.272982	4.2484e-19	7.53878e-15
EHD1	0.135	0.079	0.267209	9.63638e-23	1.70998e-18
PARP8	0.246	0.158	0.266254	1.17069e-29	2.07739e-25
PIP4K2A	0.284	0.183	0.258731	1.63475e-33	2.90087e-29
MGAT4A	0.158	0.095	0.25744	1.04918e-24	1.86177e-20
CCND2	0.169	0.104	0.257294	3.21465e-24	5.70439e-20
PTMA	0.508	0.383	0.255406	1.48208e-34	2.62995e-30
TAB2	0.066	0.101	-0.288165	3.94703e-09	7.004e-05
KLF2	0.341	0.404	-0.298115	2.58267e-16	4.58295e-12
C12orf57	0.191	0.233	-0.29951	1.0721e-08	0.000190244
LAT	0.101	0.133	-0.304077	4.77179e-07	0.00846753
ITGA4	0.138	0.169	-0.312339	2.43133e-06	0.0431439
ITK	0.073	0.111	-0.312788	8.63771e-10	1.53276e-05
CRIP1	0.242	0.277	-0.35593	6.85002e-08	0.00121554
GSTP1	0.09	0.132	-0.357342	1.18364e-10	2.10037e-06
HMGB2	0.13	0.166	-0.357372	1.73749e-07	0.00308318
RGS10	0.084	0.133	-0.378582	3.3062e-13	5.86685e-09
FOXP1	0.167	0.219	-0.381375	4.53483e-12	8.04706e-08
NELL2	0.065	0.112	-0.436994	2.96763e-14	5.26606e-10
LDHB	0.22	0.306	-0.493547	1.98559e-26	3.52343e-22
TMSB10	0.801	0.887	-0.501611	7.03594e-187	1.24853e-182
HLA.DPA1	0.054	0.106	-0.540388	2.74122e-18	4.86429e-14
KLRD1	0.053	0.114	-0.58102	2.29092e-22	4.06523e-18
GNLY	0.278	0.298	-0.595601	1.13609e-07	0.00201599
FYB	0.244	0.382	-0.627166	3.90338e-56	6.92655e-52
COTL1	0.066	0.154	-0.717927	1.17089e-35	2.07774e-31
CD8B	0.108	0.248	-0.79888	1.8474e-62	3.27821e-58
HLA.DPB1	0.06	0.161	-0.812516	1.01e-44	1.79224e-40
LGALS1	0.045	0.131	-0.814536	2.19893e-38	3.902e-34
SELL	0.075	0.214	-0.979833	5.91663e-68	1.04991e-63
LEF1	0.027	0.146	-1.05529	3.37694e-65	5.99238e-61
ADGRG1	0.014	0.112	-1.14339	1.23309e-55	2.18811e-51
GZMB	0.032	0.159	-1.21404	8.92827e-70	1.58432e-65
GZMH	0.065	0.258	-1.43532	1.25865e-114	2.23348e-110
FGFBP2	0.02	0.177	-1.56209	5.76655e-96	1.02327e-91

## Sheet: DE_FIGURE 2 CD
CLUSTER NAIVE R VS NR							CLUSTER NAIVE R VS NR							CLUSTER NAIVE R VS NR
T0							T1							T2
GeneSymbol	pct.1	pct.2	avg_logFC	p_val	p_val_adj		GeneSymbol	pct.1	pct.2	avg_logFC	p_val	p_val_adj		GeneSymbol	pct.1	pct.2	avg_logFC	p_val	p_val_adj
TNFAIP3	0.213	0.101	0.663732	1.51186e-26	2.6828e-22		FOS	0.247	0.105	0.76027	6.12135e-35	1.08623e-30		FOS	0.266	0.066	1.13356	4.04813e-61	7.1834e-57
RPS4Y1	0.354	0.176	0.498312	5.14079e-43	9.12233e-39		RPS4Y1	0.394	0.184	0.540693	1.64295e-51	2.91541e-47		RPS4Y1	0.344	0.151	0.561353	5.68812e-44	1.00936e-39
HLA.J	0.119	0.042	0.490815	9.79406e-23	1.73796e-18		DUSP1	0.172	0.073	0.458021	1.04719e-25	1.85824e-21		ERAP2	0.153	0.065	0.464233	1.01749e-17	1.80554e-13
TSC22D3	0.389	0.259	0.41728	3.17359e-21	5.63154e-17		HLA.J	0.114	0.04	0.428336	1.07628e-20	1.90987e-16		DUSP1	0.164	0.069	0.432586	3.14982e-21	5.58936e-17
DDX3Y	0.106	0.047	0.377073	5.43617e-14	9.64649e-10		ANXA1	0.132	0.058	0.388558	6.87944e-17	1.22076e-12		JUNB	0.284	0.155	0.428353	5.14898e-22	9.13687e-18
FOS	0.17	0.079	0.374104	3.43559e-23	6.09646e-19		CD52	0.595	0.418	0.359557	1.82095e-32	3.23128e-28		HLA.J	0.115	0.051	0.403786	1.39231e-11	2.47066e-07
EEF1A1	0.549	0.518	0.353611	3.7605e-30	6.67301e-26		TAGLN2	0.172	0.091	0.358969	3.58749e-21	6.36599e-17		ARL4C	0.191	0.097	0.3807	3.73505e-19	6.62784e-15
HLA.C	0.749	0.608	0.349176	6.06736e-33	1.07665e-28		S100A4	0.269	0.172	0.354598	1.24936e-14	2.21699e-10		DEK	0.128	0.069	0.356317	4.30351e-10	7.63659e-06
ZFP36	0.159	0.078	0.345356	1.34679e-21	2.38987e-17		RPS14P3	0.68	0.477	0.351806	9.44835e-46	1.67661e-41		ZFP36	0.161	0.08	0.345863	4.60832e-18	8.17747e-14
CXCR4	0.406	0.276	0.331937	8.96313e-25	1.59051e-20		IL32	0.274	0.147	0.337299	6.07032e-33	1.07718e-28		JUN	0.217	0.117	0.334018	2.66387e-19	4.72703e-15
YPEL5	0.112	0.055	0.317975	3.41925e-15	6.06745e-11		CRIP1	0.169	0.095	0.32228	6.00258e-13	1.06516e-08		SMARCE1	0.105	0.053	0.332553	2.66115e-10	4.7222e-06
JUNB	0.256	0.147	0.294013	2.15071e-26	3.81644e-22		ERAP2	0.145	0.077	0.318245	6.32999e-15	1.12326e-10		BBX	0.12	0.069	0.296085	1.85822e-07	0.0032974
KLF2	0.433	0.314	0.293704	3.79361e-22	6.73175e-18		ID2	0.193	0.118	0.314811	4.20788e-15	7.46689e-11		ARL6IP5	0.162	0.1	0.292499	7.90773e-11	1.40323e-06
DUSP1	0.136	0.063	0.290066	9.23716e-22	1.63913e-17		KRTCAP2	0.154	0.094	0.307628	1.30321e-14	2.31255e-10		KPNB1	0.12	0.072	0.289678	2.01732e-07	0.00357974
RPL10	0.634	0.571	0.2807	2.01621e-18	3.57777e-14		CD99	0.127	0.072	0.3071	1.52211e-11	2.70099e-07		ANKRD12	0.219	0.128	0.289047	1.31361e-15	2.331e-11
SMDT1	0.161	0.114	0.275138	9.6367e-08	0.00171003		ARL4C	0.22	0.141	0.307088	2.46496e-16	4.37407e-12		TPR	0.113	0.061	0.261774	9.83397e-11	1.74504e-06
JUND	0.221	0.141	0.273551	2.57098e-17	4.56221e-13		S100A10	0.234	0.152	0.301996	2.25879e-15	4.00822e-11		ZC3HAV1	0.235	0.14	0.256012	4.46172e-18	7.91732e-14
NFKBIA	0.159	0.097	0.272755	7.99218e-13	1.41821e-08		NEAT1	0.234	0.154	0.289694	4.49152e-14	7.97021e-10		CD99	0.108	0.062	0.250859	1.68118e-07	0.00298325
LOC440311	0.139	0.086	0.271725	3.41271e-15	6.05585e-11		RPL19P12	0.191	0.101	0.277885	9.56655e-27	1.69758e-22		RPS26	0.407	0.563	-0.607152	2.20601e-54	3.91456e-50
RPL41	0.145	0.094	0.271006	2.30363e-12	4.08779e-08		RPL28	0.927	0.853	0.26473	4.02823e-35	7.14809e-31
ANXA1	0.135	0.09	0.26688	2.20532e-07	0.00391334		TSPO	0.115	0.07	0.264679	1.8646e-07	0.00330873
PLP2	0.127	0.076	0.264957	2.06076e-10	3.65682e-06		BTN3A2	0.159	0.094	0.263189	3.3676e-16	5.9758e-12
ERAP2	0.131	0.08	0.263578	6.94223e-11	1.2319e-06		IL2RG	0.266	0.16	0.257843	3.37516e-27	5.98922e-23
SRP14	0.229	0.134	0.261598	5.23476e-25	9.28908e-21		CD69	0.177	0.111	0.25354	5.83257e-13	1.03499e-08
S100A10	0.228	0.162	0.260101	6.22317e-14	1.1043e-09		PDCD4	0.166	0.187	-0.253347	2.4413e-11	4.3321e-07
S100A4	0.275	0.193	0.257988	1.55856e-15	2.76566e-11		MGAT4A	0.1	0.13	-0.25552	1.83633e-08	0.000325857
ATP8B2	0.091	0.111	-0.261293	7.57486e-07	0.0134416		KIAA1551	0.135	0.158	-0.263469	6.20694e-10	1.10142e-05
PRPF38B	0.089	0.114	-0.269254	2.24254e-09	3.97938e-05		IL6ST	0.117	0.135	-0.264064	2.50802e-12	4.45049e-08
LDLRAP1	0.12	0.144	-0.273466	2.93302e-08	0.000520465		FAM107B	0.196	0.216	-0.26427	1.29182e-12	2.29233e-08
PTPRC	0.499	0.556	-0.274305	6.35682e-25	1.12802e-20		SARAF	0.615	0.657	-0.269605	6.44615e-20	1.14387e-15
KIAA1551	0.155	0.183	-0.278405	1.97455e-07	0.00350385		ELF1	0.123	0.141	-0.274509	1.09292e-10	1.93939e-06
ZFP36L1	0.117	0.152	-0.291316	1.9327e-06	0.0342958		RBM3	0.261	0.293	-0.275515	3.33068e-18	5.91029e-14
ARPC5	0.092	0.118	-0.294959	7.91577e-08	0.00140465		MATR3	0.159	0.174	-0.277475	1.47948e-12	2.62533e-08
SRSF11	0.123	0.135	-0.296844	1.84927e-13	3.28152e-09		2020-09-06	0.187	0.22	-0.280973	3.54505e-11	6.2907e-07
LINC00861	0.108	0.145	-0.336011	3.06476e-09	5.43842e-05		SF3B1	0.177	0.202	-0.282724	1.39704e-11	2.47904e-07
GCC2	0.085	0.123	-0.346819	9.67598e-09	0.0001717		RNF125	0.119	0.154	-0.298659	4.00846e-10	7.11301e-06
RPS26	0.415	0.474	-0.354985	9.85107e-32	1.74807e-27		G3BP2	0.098	0.129	-0.303651	5.04254e-10	8.94799e-06
CD3G	0.093	0.135	-0.360905	1.96109e-07	0.00347995		CD55	0.093	0.127	-0.306303	8.33342e-09	0.000147876
GIMAP7	0.203	0.241	-0.362016	1.54698e-15	2.74512e-11		CCR7	0.177	0.215	-0.313134	1.59197e-10	2.82495e-06
BPTF	0.099	0.145	-0.385646	8.39213e-10	1.48918e-05		RNF138	0.081	0.116	-0.324939	7.60512e-09	0.000134953
PPIG	0.079	0.115	-0.409748	2.16972e-08	0.000385017		S1PR1	0.08	0.107	-0.343793	1.8856e-09	3.346e-05
							BIRC3	0.095	0.136	-0.368433	1.46313e-09	2.59633e-05
							PIK3IP1	0.278	0.329	-0.373915	3.35389e-21	5.95148e-17
							STK17A	0.119	0.171	-0.400794	2.09791e-14	3.72275e-10
							TGFBR2	0.126	0.172	-0.412648	4.00805e-12	7.11228e-08
							XIST	0.026	0.103	-0.725316	1.28287e-21	2.27645e-17
CYTOTOXIC EMRA R VS NR							CYTOTOXIC EMRA R VS NR							CYTOTOXIC EMRA R VS NR
T0							T1							T2
GeneSymbol	pct.1	pct.2	avg_logFC	p_val	p_val_adj		GeneSymbol	pct.1	pct.2	avg_logFC	p_val	p_val_adj		GeneSymbol	pct.1	pct.2	avg_logFC	p_val	p_val_adj
FOS	0.213	0.089	0.735032	1.14566e-31	2.03298e-27		MALAT1	0.723	0.569	0.98482	2.58085e-58	4.57972e-54		FOS	0.257	0.064	0.916636	8.38983e-59	1.48878e-54
TNFAIP3	0.342	0.22	0.629496	1.13807e-21	2.01951e-17		CMC1	0.136	0.063	0.618463	1.48919e-15	2.64257e-11		PPP1R15A	0.109	0.029	0.596404	3.90621e-23	6.93156e-19
DUSP1	0.249	0.134	0.601155	8.34146e-23	1.48019e-18		LYST	0.103	0.054	0.430685	3.78062e-09	6.70871e-05		DUSP1	0.288	0.122	0.550282	1.49681e-34	2.65608e-30
YPEL5	0.168	0.096	0.475083	6.39099e-13	1.13408e-08		RSRP1	0.124	0.079	0.427194	9.1826e-07	0.0162945		LYST	0.104	0.032	0.523196	7.40297e-19	1.31366e-14
MYADM	0.103	0.06	0.450643	1.3471e-07	0.00239044		NEAT1	0.268	0.174	0.396484	1.5635e-13	2.77443e-09		KCNAB2	0.196	0.079	0.497713	5.17743e-25	9.18735e-21
NFKBIA	0.198	0.125	0.433391	2.79567e-11	4.96091e-07		JUN	0.194	0.143	0.377999	2.85606e-06	0.0506808		ITM2A	0.135	0.059	0.436304	2.78427e-15	4.94069e-11
RPS26	0.348	0.244	0.42454	6.33377e-16	1.12393e-11		CLEC2D	0.2	0.133	0.373789	5.18061e-09	9.193e-05		JUN	0.285	0.133	0.42214	3.45696e-28	6.13438e-24
BTG2	0.117	0.062	0.418698	1.49794e-10	2.65809e-06		TC2N	0.135	0.081	0.372973	1.23606e-08	0.000219339		PRRC2C	0.18	0.089	0.377333	8.87347e-16	1.5746e-11
CMC1	0.125	0.066	0.415444	2.19218e-11	3.89002e-07		KLRG1	0.153	0.091	0.360821	1.25943e-09	2.23486e-05		JUND	0.324	0.189	0.365297	9.71975e-19	1.72477e-14
JUN	0.238	0.163	0.409666	1.76313e-10	3.12867e-06		DUSP2	0.163	0.107	0.356301	1.05193e-07	0.00186666		TAP2	0.11	0.047	0.35709	3.71063e-13	6.58451e-09
ITM2A	0.138	0.066	0.378393	3.03097e-15	5.37846e-11		KLF6	0.31	0.229	0.349923	8.21794e-10	1.45827e-05		TUBA1A	0.106	0.042	0.341342	1.00056e-13	1.7755e-09
NKG7	0.901	0.81	0.366824	3.19497e-43	5.66948e-39		PIK3R1	0.24	0.177	0.336208	2.12981e-07	0.00377935		IRF1	0.212	0.123	0.332902	1.48861e-12	2.64154e-08
SELL	0.111	0.051	0.360624	3.78348e-13	6.71378e-09		IL32	0.341	0.257	0.325296	3.8569e-10	6.84407e-06		HLA.DRB1	0.159	0.088	0.314506	6.73589e-11	1.19528e-06
JUNB	0.232	0.152	0.346956	1.32077e-11	2.34371e-07		ANKRD12	0.202	0.141	0.324931	2.17073e-07	0.00385196		NDUFA3	0.112	0.052	0.305086	1.25418e-11	2.22554e-07
IL32	0.368	0.271	0.339757	3.47093e-12	6.15917e-08		KLF2	0.41	0.355	0.267283	1.89649e-06	0.0336532		MALAT1	0.664	0.523	0.301736	1.02869e-13	1.82541e-09
ZFP36	0.326	0.251	0.329931	4.35325e-09	7.72484e-05		CD48	0.29	0.368	-0.250928	5.51429e-08	0.000978512		TPM3	0.14	0.07	0.297999	5.7709e-12	1.02405e-07
HLA.DRB1	0.133	0.082	0.327104	4.58698e-08	0.00081396		RPL8	0.533	0.617	-0.260037	1.25493e-10	2.22687e-06		KLF6	0.383	0.241	0.295841	1.48671e-17	2.63816e-13
JUND	0.303	0.212	0.325296	3.55384e-12	6.30629e-08		ACTG1	0.411	0.49	-0.269709	4.98402e-08	0.000884414		RWDD1	0.119	0.06	0.292866	2.38594e-10	4.23385e-06
FAM46C	0.13	0.069	0.322401	1.74068e-11	3.08883e-07		RPLP0	0.392	0.477	-0.273675	1.46772e-07	0.00260447		SON	0.276	0.163	0.289367	2.44717e-15	4.34249e-11
BHLHE40	0.133	0.078	0.314005	3.54021e-09	6.2821e-05		MYBL1	0.112	0.167	-0.273718	1.38621e-06	0.0245982		CREBBP	0.115	0.054	0.289234	4.20705e-11	7.46542e-07
HLA.J	0.177	0.118	0.291761	4.68748e-08	0.000831793		MDH2	0.06	0.105	-0.279261	1.26192e-06	0.0223928		YPEL5	0.137	0.071	0.280452	8.81883e-11	1.5649e-06
CCNL1	0.196	0.135	0.284169	5.5727e-08	0.000988875		RPL13	0.706	0.799	-0.284295	8.21311e-19	1.45742e-14		RBM38	0.119	0.067	0.279773	5.33238e-08	0.000946232
SRSF2	0.264	0.192	0.27365	2.24759e-08	0.000398834		HLA.J	0.113	0.173	-0.28759	1.73016e-07	0.00307017		JAK1	0.214	0.129	0.276241	6.76266e-11	1.20003e-06
LY6E	0.105	0.065	0.250363	1.6759e-06	0.0297388		SPOCK2	0.248	0.314	-0.294171	9.25544e-07	0.0164238		GBP5	0.134	0.069	0.274409	7.04965e-11	1.25096e-06
FCGR3A	0.139	0.195	-0.267796	1.15481e-06	0.0204921		RPL10A	0.398	0.475	-0.307146	1.12086e-08	0.000198896		RPS15A	0.386	0.237	0.267934	7.76275e-18	1.3775e-13
PRDM1	0.128	0.187	-0.349189	4.05897e-08	0.000720265		METRNL	0.064	0.116	-0.320391	4.42699e-08	0.000785569		SPN	0.156	0.086	0.263831	1.69388e-10	3.00578e-06
							KLRD1	0.203	0.279	-0.340822	4.32209e-08	0.000766955		EIF5	0.123	0.072	0.26189	1.54963e-07	0.00274982
							RPS5	0.524	0.651	-0.344257	8.79565e-21	1.56079e-16		DDX3X	0.111	0.062	0.258273	1.09625e-07	0.0019453
							GABARAPL1	0.107	0.158	-0.34949	2.66776e-06	0.0473394		CCNL1	0.206	0.12	0.251586	1.15947e-11	2.05749e-07
							FKBP11	0.082	0.147	-0.363115	8.09776e-10	1.43695e-05		EIF4G2	0.266	0.152	0.251191	1.27293e-15	2.25881e-11
							TSC22D3	0.415	0.523	-0.368529	2.0139e-14	3.57366e-10		GNLY	0.687	0.834	-0.267832	2.47274e-27	4.38787e-23
							PIK3IP1	0.082	0.143	-0.372555	3.48953e-09	6.19217e-05		RPS5	0.579	0.6	-0.350968	3.6675e-11	6.50798e-07
							VIM	0.27	0.385	-0.378961	3.04521e-15	5.40372e-11		RPS14P3	0.409	0.497	-0.362438	3.08784e-15	5.47938e-11
							CD8B	0.164	0.266	-0.381722	7.07053e-14	1.25467e-09		GZMB	0.452	0.52	-0.42729	3.56139e-15	6.31968e-11
							PRDM1	0.112	0.174	-0.394986	4.55834e-08	0.000808877		DDIT4	0.074	0.121	-0.523414	1.09291e-07	0.00193936
							ACTB	0.383	0.531	-0.408099	1.82553e-21	3.2394e-17		ISG20	0.118	0.169	-0.526315	2.34676e-07	0.00416433
							CD6	0.088	0.145	-0.409238	6.0268e-08	0.00106946
							TUBA4A	0.069	0.127	-0.414381	3.88721e-09	6.89786e-05
							DDIT4	0.076	0.139	-0.481763	3.92616e-10	6.96697e-06
							FTH1	0.227	0.338	-0.496875	5.93448e-15	1.05307e-10
							CEBPB	0.047	0.103	-0.53528	8.99241e-11	1.5957e-06
							SPON2	0.081	0.165	-0.538551	6.95575e-15	1.2343e-10
							FGFBP2	0.4	0.596	-0.580367	5.96547e-41	1.05857e-36
							THEMIS2	0.025	0.106	-0.729939	1.73205e-21	3.07352e-17
TM R VS NR							TM R VS NR							TM R VS NR
T0							T1							T2
GeneSymbol	pct.1	pct.2	avg_logFC	p_val	p_val_adj		GeneSymbol	pct.1	pct.2	avg_logFC	p_val	p_val_adj		GeneSymbol	pct.1	pct.2	avg_logFC	p_val	p_val_adj
RPS26	0.377	0.217	0.384262	1.15363e-14	2.04712e-10		GNLY	0.136	0.355	-0.801191	3.55448e-44	6.30742e-40		FOS	0.232	0.091	0.717099	2.10405e-13	3.73363e-09
ALOX5AP	0.146	0.083	0.378027	1.09638e-06	0.0194552		KLF2	0.428	0.278	0.634805	3.44131e-24	6.1066e-20		JUND	0.318	0.166	0.549548	5.39828e-11	9.57925e-07
IL7R	0.476	0.33	0.3223	3.56074e-12	6.31853e-08		MALAT1	0.659	0.563	0.503329	5.44763e-20	9.66682e-16		PRRC2C	0.214	0.102	0.510393	9.46755e-09	0.000168002
RPL28	0.804	0.651	0.301407	2.66518e-19	4.72936e-15		KLRD1	0.061	0.136	-0.467254	3.7753e-12	6.69927e-08		GCC2	0.102	0.039	0.485797	1.68804e-06	0.0299542
FCMR	0.169	0.099	0.300249	1.16479e-06	0.0206693		CXCR4	0.372	0.283	0.344944	3.33355e-09	5.91538e-05		ANKRD12	0.212	0.094	0.443912	1.80311e-09	3.19962e-05
SMDT1	0.138	0.074	0.29219	5.35218e-07	0.00949745		JUND	0.257	0.18	0.422535	1.40802e-08	0.000249852		PIK3R1	0.264	0.125	0.399918	1.19421e-10	2.11913e-06
IL32	0.371	0.249	0.288191	3.61239e-09	6.41018e-05		MYBL1	0.072	0.13	-0.467995	4.74647e-08	0.000842261		GAPDH	0.364	0.233	0.372069	8.16091e-08	0.00144815
SNHG5	0.1	0.169	-0.510088	1.02868e-07	0.00182539		RAC2	0.225	0.314	-0.26069	4.95198e-08	0.000878728		CELF2	0.234	0.133	0.355862	1.05073e-06	0.0186453
GNLY	0.175	0.333	-0.546446	4.14508e-19	7.35545e-15		NEAT1	0.252	0.175	0.333284	7.53749e-08	0.00133753		H3F3B	0.521	0.38	0.314598	1.96469e-07	0.00348635
							PIK3R1	0.242	0.173	0.396174	5.91564e-07	0.0104973		LINC01578	0.261	0.148	0.267523	7.40168e-07	0.0131343
							TNFAIP3	0.226	0.155	0.278525	1.36553e-06	0.0242313		ARL4C	0.397	0.262	0.260592	1.47508e-06	0.0261753
							FTH1	0.19	0.262	-0.269097	2.19696e-06	0.038985		GNB2L1	0.674	0.693	-0.290663	2.82005e-06	0.0500418
														RPL23	0.666	0.677	-0.312167	2.65439e-06	0.0471021
														GNLY	0.18	0.355	-0.773111	3.97934e-16	7.06133e-12
M R VS NR							M R VS NR							M R VS NR
T0							T1							T2
GeneSymbol	pct.1	pct.2	avg_logFC	p_val	p_val_adj		DDX3Y	0.143	0.063	0.675161	1.08463e-09	1.92468e-05		GeneSymbol	pct.1	pct.2	avg_logFC	p_val	p_val_adj
RGCC	0.138	0.027	1.03638	2.68836e-15	4.7705e-11		MALAT1	0.814	0.755	0.602992	1.25785e-18	2.23205e-14		RPS26	0.314	0.09	0.777679	8.52573e-30	1.51289e-25
TNFAIP3	0.658	0.418	0.829802	2.4035e-30	4.26502e-26		RPS4Y1	0.258	0.141	0.565176	4.48726e-12	7.96264e-08		ERAP2	0.177	0.054	0.696036	9.58963e-16	1.70168e-11
YPEL5	0.305	0.109	0.730752	1.2642e-21	2.24333e-17		HLA.J	0.127	0.062	0.410251	3.59749e-07	0.00638375		VAMP2	0.271	0.116	0.53028	4.90957e-16	8.71202e-12
PPP1R15A	0.158	0.054	0.666586	3.03514e-11	5.38586e-07		KLF2	0.452	0.361	0.377836	3.88327e-07	0.00689086		ACTB	0.369	0.176	0.491253	6.99509e-18	1.24128e-13
HLA.J	0.168	0.062	0.636116	3.08466e-11	5.47372e-07		RPL36	0.665	0.54	0.319716	2.72041e-13	4.82737e-09		NKG7	0.622	0.396	0.476268	4.33155e-19	7.68633e-15
MYADM	0.15	0.066	0.627557	3.93985e-08	0.000699126		IL32	0.375	0.262	0.273636	2.14107e-08	0.000379933		EEF1A1	0.499	0.27	0.462479	5.52467e-20	9.80354e-16
NFKBIA	0.342	0.215	0.621716	6.96296e-10	1.23558e-05		RPL28	0.787	0.669	0.257314	3.21718e-14	5.70888e-10		RPL28	0.803	0.521	0.447557	4.9579e-32	8.79779e-28
JUN	0.481	0.342	0.56414	9.82513e-11	1.74347e-06		ZFP36L2	0.845	0.827	0.254514	1.86446e-08	0.000330849		IL2RG	0.329	0.166	0.389505	1.46282e-13	2.59578e-09
BHLHE40	0.12	0.047	0.478016	1.66873e-07	0.00296115		SNHG3	0.119	0.21	-0.27257	1.33614e-08	0.000237099		SUN2	0.3	0.172	0.382489	2.88379e-09	5.11728e-05
IER5	0.104	0.042	0.467976	1.2668e-06	0.0224794		ARID5A	0.055	0.113	-0.27722	4.2222e-07	0.0074923		IL32	0.374	0.209	0.364724	1.32717e-12	2.35507e-08
NKG7	0.659	0.497	0.461451	2.32905e-14	4.1329e-10		ZAP70	0.094	0.16	-0.307837	2.52657e-06	0.0448339		NCK2	0.12	0.053	0.33873	7.8697e-07	0.0139648
JUND	0.478	0.321	0.438768	9.39333e-11	1.66685e-06		HLA.F	0.347	0.44	-0.308746	3.99808e-07	0.00709459		GAPDH	0.396	0.235	0.338116	6.19418e-11	1.09916e-06
LDHA	0.17	0.082	0.43828	9.53457e-08	0.00169191		TMC6	0.082	0.144	-0.315775	1.87393e-06	0.0332528		DDX17	0.296	0.153	0.335763	4.33532e-11	7.69302e-07
TAGLN2	0.225	0.115	0.430434	6.09945e-09	0.000108235		GBP5	0.11	0.192	-0.322323	1.07707e-07	0.00191126		OPTN	0.118	0.046	0.33055	4.29942e-08	0.000762931
JMJD6	0.118	0.052	0.426128	1.67574e-06	0.0297361		RIOK3	0.061	0.12	-0.324138	7.40544e-07	0.013141		FAM65B	0.289	0.174	0.320307	5.86802e-08	0.00104128
RBM38	0.189	0.103	0.417502	1.01315e-06	0.0179784		GZMB	0.098	0.174	-0.339296	1.99312e-07	0.0035368		SELL	0.134	0.057	0.319716	5.64806e-08	0.00100225
PPP1R16B	0.107	0.043	0.416805	1.41098e-06	0.0250378		GUK1	0.182	0.277	-0.421685	1.55579e-08	0.000276076		HLA.C	0.856	0.715	0.318406	9.09328e-17	1.6136e-12
FOS	0.42	0.309	0.4103	1.33355e-06	0.0236638		SIGIRR	0.103	0.193	-0.475156	4.96485e-10	8.81013e-06		TAF10	0.151	0.075	0.303634	7.6937e-07	0.0136525
CD5	0.133	0.057	0.403746	3.44399e-07	0.00611136		C9orf142	0.101	0.192	-0.493647	1.85306e-10	3.28826e-06		TAPBP	0.349	0.209	0.301138	1.44977e-09	2.57261e-05
RPS26	0.382	0.231	0.393563	1.3051e-10	2.3159e-06		DYNLT1	0.074	0.169	-0.495679	9.34337e-13	1.65798e-08		ITM2A	0.14	0.064	0.29348	1.62674e-07	0.00288666
SPOCK2	0.323	0.185	0.38579	2.30294e-10	4.08656e-06		XIST	0.005	0.104	-1.05573	3.99298e-32	7.08555e-28		RPL36	0.709	0.476	0.29061	3.91013e-15	6.93853e-11
TSC22D3	0.615	0.443	0.380803	7.37856e-13	1.30933e-08									PTPRCAP	0.362	0.209	0.289606	1.811e-10	3.21361e-06
NR4A2	0.265	0.143	0.372055	6.78184e-09	0.000120344									LIMD2	0.15	0.076	0.274649	1.95194e-06	0.0346372
RNF125	0.272	0.155	0.367564	4.9746e-08	0.000882742									TCF7	0.245	0.138	0.272657	6.62417e-08	0.00117546
SRGN	0.545	0.364	0.360619	1.98124e-12	3.51571e-08									ARHGEF1	0.115	0.049	0.266644	8.19931e-07	0.0145497
MIDN	0.134	0.057	0.349572	1.74213e-07	0.00309142									CD74	0.527	0.364	0.259563	9.41179e-09	0.000167012
GADD45B	0.126	0.057	0.349149	1.90021e-06	0.0337192									CNN2	0.234	0.135	0.257	5.38451e-07	0.00955481
SRSF7	0.383	0.249	0.326765	4.62507e-08	0.000820719									EIF3K	0.274	0.159	0.25056	1.65439e-07	0.00293572
EIF1	0.788	0.668	0.3243	7.44704e-11	1.32148e-06									RARRES3	0.242	0.136	0.25047	8.15569e-08	0.00144723
CRIP1	0.274	0.168	0.306943	4.66466e-07	0.00827744									BTG1	0.72	0.758	-0.357377	2.25107e-13	3.99453e-09
P2RY8	0.237	0.128	0.297144	7.99194e-08	0.00141817									ZFP36L2	0.803	0.834	-0.395976	1.40571e-18	2.49443e-14
KLF2	0.479	0.364	0.293529	1.77407e-06	0.0314808									TNFAIP3	0.528	0.559	-0.419674	2.96583e-07	0.00526286
ARL4C	0.616	0.45	0.288322	4.01357e-10	7.12208e-06									TSC22D3	0.514	0.601	-0.559257	2.5e-14	4.43626e-10
RPL28	0.787	0.659	0.275692	6.56689e-12	1.1653e-07									ZFP36	0.449	0.531	-0.59132	1.7706e-12	3.14192e-08
HLA.C	0.849	0.762	0.274379	1.69899e-11	3.01486e-07
FTH1	0.439	0.315	0.262433	5.48589e-07	0.00973472
H3F3B	0.675	0.544	0.256837	8.42379e-08	0.0014948
CXCR4	0.755	0.64	0.25443	1.52726e-08	0.000271012
TXNIP	0.685	0.787	-0.421953	9.35366e-19	1.65981e-14
STAT1	0.089	0.16	-0.543483	6.22765e-07	0.011051
N GATA3 R VS NR							N GATA3 R VS NR							N GATA3 R VS NR
T0							T1							T2
GeneSymbol	pct.1	pct.2	avg_logFC	p_val	p_val_adj		GeneSymbol	pct.1	pct.2	avg_logFC	p_val	p_val_adj		GeneSymbol	pct.1	pct.2	avg_logFC	p_val	p_val_adj
RPS26	0.423	0.249	0.315323	3.41787e-08	0.000606501		VAMP2	0.223	0.085	0.538727	2.88911e-08	0.000512673		DDX3Y	0.132	0.013	0.843073	4.14467e-09	7.35471e-05
HLA.C	0.805	0.683	0.264093	1.27859e-08	0.000226885		MALAT1	0.615	0.435	0.484385	1.58149e-09	2.80636e-05		RPS4Y1	0.423	0.191	0.481688	8.08999e-11	1.43557e-06
							RGCC	0.223	0.091	0.469919	1.60246e-07	0.00284357		HLA.C	0.87	0.715	0.439854	9.34232e-14	1.65779e-09
							C12orf57	0.319	0.174	0.424358	6.11985e-07	0.0108597		RPL28	0.938	0.79	0.383985	2.54945e-14	4.524e-10
							CD99	0.285	0.143	0.411507	4.23056e-07	0.00750712
							RPS4Y1	0.425	0.22	0.411191	1.42227e-10	2.52382e-06
							RPS28	0.786	0.551	0.384046	1.06943e-14	1.8977e-10
							RPS26	0.498	0.281	0.377464	1.37767e-09	2.44468e-05
							RPL28	0.925	0.777	0.344681	2.27556e-14	4.03797e-10
							SNHG6	0.397	0.237	0.287856	1.87655e-06	0.0332994
							RPL29	0.717	0.567	0.262132	7.42439e-07	0.0131746
N FOS JUN R VS NR							N FOS JUN R VS NR							N FOS JUN R VS NR
T0							T1							T2
GeneSymbol	pct.1	pct.2	avg_logFC	p_val	p_val_adj		GeneSymbol	pct.1	pct.2	avg_logFC	p_val	p_val_adj		GeneSymbol	pct.1	pct.2	avg_logFC	p_val	p_val_adj
RGCC	0.455	0.121	1.54323	2.0704e-31	3.67392e-27		HLA.J	0.156	0.029	0.824973	2.29034e-10	4.06421e-06		RPS26	0.349	0.134	0.716288	1.19235e-12	2.11583e-08
TNFAIP3	0.784	0.414	1.23663	1.61248e-46	2.86134e-42		DDX3Y	0.146	0.032	0.68809	5.48006e-09	9.72437e-05		EEF1A1	0.737	0.422	0.67527	2.4675e-23	4.37859e-19
MYADM	0.207	0.044	1.22866	1.16261e-13	2.06304e-09		RPS4Y1	0.451	0.156	0.675631	3.16354e-20	5.61369e-16		PBXIP1	0.18	0.064	0.433296	6.2133e-07	0.0110255
YPEL5	0.363	0.131	0.974014	6.46317e-17	1.14689e-12		FOSB	0.289	0.114	0.620666	1.43508e-10	2.54654e-06		TCF7	0.476	0.288	0.375096	5.56652e-07	0.0098778
C16orf54	0.118	0.031	0.858981	5.44793e-07	0.00966735		FOS	0.87	0.631	0.609973	6.13341e-25	1.08837e-20		CD52	0.675	0.436	0.364813	1.41917e-09	2.51831e-05
PTGER4	0.247	0.108	0.817922	5.15414e-09	9.14602e-05		TAGLN2	0.293	0.125	0.566713	1.13462e-09	2.01339e-05		HLA.C	0.848	0.567	0.355518	5.6739e-14	1.00683e-09
ZNF331	0.158	0.036	0.816967	1.11117e-09	1.97177e-05		HLA.C	0.85	0.613	0.528194	9.32261e-23	1.6543e-18		RPS15A	0.652	0.447	0.334181	1.76911e-07	0.00313929
PPP1R15A	0.264	0.103	0.79175	1.72843e-10	3.0671e-06		ID2	0.381	0.21	0.463219	2.08411e-08	0.000369826		RPL28	0.923	0.67	0.292018	1.42561e-12	2.52975e-08
SLC2A3	0.226	0.093	0.77793	2.48005e-08	0.000440085		CD99	0.259	0.114	0.458384	5.29936e-08	0.000940372		ACTB	0.375	0.207	0.278841	2.172e-06	0.0385421
SIK1	0.133	0.039	0.766582	5.25051e-07	0.00931703		CRIP1	0.412	0.225	0.357415	4.48567e-09	7.95982e-05		GAPDH	0.374	0.198	0.273745	3.04037e-07	0.00539514
EIF5	0.166	0.067	0.764162	1.2714e-06	0.022561		RPL28	0.929	0.782	0.354374	5.04547e-19	8.95319e-15
GATA3	0.175	0.075	0.75605	1.87906e-06	0.0333439		IL32	0.386	0.215	0.315338	2.14876e-07	0.00381298
NR4A2	0.198	0.069	0.743899	1.07702e-08	0.000191117		RPL29	0.724	0.557	0.305325	1.21618e-07	0.00215811
SRGN	0.388	0.219	0.719893	1.71726e-09	3.04727e-05		EEF1A1	0.695	0.52	0.299035	3.25608e-07	0.00577792
GADD45B	0.164	0.064	0.698473	1.34887e-06	0.0239357		RPL10	0.743	0.552	0.297224	2.52374e-08	0.000447838
TSC22D3	0.714	0.481	0.696931	2.1332e-18	3.78536e-14		S100A10	0.363	0.194	0.296905	1.24718e-07	0.00221312
JUND	0.588	0.375	0.672728	6.171e-14	1.09504e-09		FLJ44635	0.536	0.347	0.2914	1.89204e-07	0.00335743
SRSF7	0.374	0.226	0.588346	1.4409e-07	0.00255687		ZFP36L2	0.862	0.74	0.278231	2.35576e-06	0.0418029
LINC01578	0.344	0.211	0.586177	9.14665e-07	0.0162307		S100A4	0.557	0.382	0.274606	2.50735e-06	0.0444929
IRS2	0.177	0.069	0.562865	7.4712e-07	0.0132576		RPS29	0.836	0.846	-0.403068	2.3713e-13	4.20786e-09
BCLAF1	0.272	0.154	0.562341	2.74957e-06	0.0487911
FTH1	0.444	0.301	0.559448	1.97634e-07	0.00350701
ZFP36	0.611	0.419	0.52401	1.05746e-10	1.87646e-06
KLF2	0.612	0.432	0.466446	1.0482e-10	1.86004e-06
UBC	0.528	0.36	0.465709	2.19896e-08	0.000390205
EIF1	0.78	0.617	0.418383	1.19047e-13	2.11249e-09
RPL28	0.894	0.753	0.395973	8.00908e-16	1.42121e-11
H3F3B	0.6	0.445	0.307143	8.39682e-07	0.0149002
RPS29	0.782	0.853	-0.34256	2.68385e-11	4.76249e-07
MYL12A	0.37	0.512	-0.437825	8.31874e-08	0.00147616
PIM1	0.07	0.172	-0.578343	2.42738e-08	0.000430738
PRDM1	0.056	0.165	-0.654545	2.59553e-10	4.60577e-06
LPAR6	0.021	0.116	-0.741167	1.04049e-12	1.84635e-08
TXNIP	0.73	0.871	-0.838052	8.56071e-42	1.5191e-37
ACTIVATED EM R VS NR							ACTIVATED EM R VS NR							ACTIVATED EM R VS NR
T0							T1							T2
GeneSymbol	pct.1	pct.2	avg_logFC	p_val	p_val_adj		GeneSymbol	pct.1	pct.2	avg_logFC	p_val	p_val_adj		GeneSymbol	pct.1	pct.2	avg_logFC	p_val	p_val_adj
ZC3H13	0.11	0.019	0.816979	1.52868e-06	0.0271264		ZC3H13	0.11	0.019	0.816979	1.52868e-06	0.0271264		HLA.C	7.58388e-10	0.332077	0.927	0.771	1.34576e-05
CD27	0.132	0.029	0.737054	7.27339e-07	0.0129066		CD27	0.132	0.029	0.737054	7.27339e-07	0.0129066		VAMP2	9.95358e-08	0.582987	0.324	0.137	0.00176626
TCF7	0.201	0.073	0.710634	5.60264e-07	0.00994189		TCF7	0.201	0.073	0.710634	5.60264e-07	0.00994189		ADGRG1	6.60357e-08	0.729164	0.252	0.084	0.0011718
MALAT1	0.673	0.596	0.624281	5.68974e-07	0.0100964		MALAT1	0.673	0.596	0.624281	5.68974e-07	0.0100964		CORO1A	2.32547e-06	0.770627	0.209	0.076	0.0412655
IL32	0.506	0.373	0.455372	1.85084e-06	0.0328432		IL32	0.506	0.373	0.455372	1.85084e-06	0.0328432
RPS11	0.914	0.917	-0.255742	4.39801e-09	7.80426e-05		RPS11	0.914	0.917	-0.255742	4.39801e-09	7.80426e-05
RPS2	0.722	0.85	-0.320288	1.19005e-08	0.000211174		RPS2	0.722	0.85	-0.320288	1.19005e-08	0.000211174
RPL3	0.636	0.748	-0.325393	1.91215e-06	0.0339312		RPL3	0.636	0.748	-0.325393	1.91215e-06	0.0339312
RPS6	0.799	0.841	-0.331196	2.28757e-08	0.00040593		RPS6	0.799	0.841	-0.331196	2.28757e-08	0.00040593
RPL8	0.589	0.742	-0.337545	3.09991e-09	5.50079e-05		RPL8	0.589	0.742	-0.337545	3.09991e-09	5.50079e-05
RPS12	0.845	0.885	-0.34105	1.45323e-09	2.57876e-05		RPS12	0.845	0.885	-0.34105	1.45323e-09	2.57876e-05
RPS4X	0.658	0.771	-0.349068	2.47966e-08	0.000440016		RPS4X	0.658	0.771	-0.349068	2.47966e-08	0.000440016
RUNX3	0.311	0.522	-0.363376	8.80951e-08	0.00156325		RUNX3	0.311	0.522	-0.363376	8.80951e-08	0.00156325
RPS20	0.521	0.675	-0.36455	7.37546e-08	0.00130877		RPS20	0.521	0.675	-0.36455	7.37546e-08	0.00130877
CD8A	0.481	0.675	-0.36975	5.27059e-08	0.000935266		CD8A	0.481	0.675	-0.36975	5.27059e-08	0.000935266
RPL13	0.777	0.86	-0.372982	2.15855e-09	3.83035e-05		RPL13	0.777	0.86	-0.372982	2.15855e-09	3.83035e-05
RPL6	0.316	0.503	-0.387792	5.78877e-08	0.00102722		RPL6	0.316	0.503	-0.387792	5.78877e-08	0.00102722
BTG1	0.585	0.701	-0.420523	1.61712e-06	0.0286958		BTG1	0.585	0.701	-0.420523	1.61712e-06	0.0286958
NFKBIA	0.108	0.242	-0.429043	6.16051e-07	0.0109318		NFKBIA	0.108	0.242	-0.429043	6.16051e-07	0.0109318
DUSP1	0.112	0.255	-0.430276	1.52985e-07	0.00271472		DUSP1	0.112	0.255	-0.430276	1.52985e-07	0.00271472
IFITM1	0.494	0.653	-0.443142	1.7155e-07	0.00304416		IFITM1	0.494	0.653	-0.443142	1.7155e-07	0.00304416
FGFBP2	0.141	0.277	-0.444537	1.57378e-06	0.0279267		FGFBP2	0.141	0.277	-0.444537	1.57378e-06	0.0279267
RPL10	0.344	0.561	-0.452422	1.49764e-11	2.65756e-07		RPL10	0.344	0.561	-0.452422	1.49764e-11	2.65756e-07
RPS5	0.537	0.732	-0.457142	3.1493e-09	5.58844e-05		RPS5	0.537	0.732	-0.457142	3.1493e-09	5.58844e-05
TSC22D3	0.322	0.513	-0.463158	7.1373e-08	0.00126651		TSC22D3	0.322	0.513	-0.463158	7.1373e-08	0.00126651
ERAP2	0.102	0.236	-0.493004	3.42722e-07	0.00608161		ERAP2	0.102	0.236	-0.493004	3.42722e-07	0.00608161
CXCR4	0.303	0.468	-0.49954	1.20464e-06	0.0213763		CXCR4	0.303	0.468	-0.49954	1.20464e-06	0.0213763
PRF1	0.183	0.379	-0.506367	1.71702e-09	3.04685e-05		PRF1	0.183	0.379	-0.506367	1.71702e-09	3.04685e-05
METRNL	0.022	0.102	-0.511449	4.30272e-07	0.00763517		METRNL	0.022	0.102	-0.511449	4.30272e-07	0.00763517
ADGRE5	0.137	0.274	-0.531313	1.05356e-06	0.0186954		ADGRE5	0.137	0.274	-0.531313	1.05356e-06	0.0186954
PRDM1	0.095	0.217	-0.536589	1.38774e-06	0.0246255		PRDM1	0.095	0.217	-0.536589	1.38774e-06	0.0246255
EEF1A1	0.265	0.49	-0.556455	4.42349e-12	7.84947e-08		EEF1A1	0.265	0.49	-0.556455	4.42349e-12	7.84947e-08
FAM101B	0.035	0.121	-0.568816	1.21703e-06	0.0215962		FAM101B	0.035	0.121	-0.568816	1.21703e-06	0.0215962
GZMH	0.336	0.573	-0.628046	9.3123e-13	1.65247e-08		GZMH	0.336	0.573	-0.628046	9.3123e-13	1.65247e-08
GNLY	0.176	0.497	-0.642069	1.91152e-20	3.39199e-16		GNLY	0.176	0.497	-0.642069	1.91152e-20	3.39199e-16
RPL41	0.055	0.178	-0.644689	1.11199e-08	0.000197322		RPL41	0.055	0.178	-0.644689	1.11199e-08	0.000197322
BPGM	0.022	0.102	-0.704181	3.32032e-07	0.0058919		BPGM	0.022	0.102	-0.704181	3.32032e-07	0.0058919
KLRD1	0.091	0.268	-0.760489	2.2172e-11	3.93442e-07		KLRD1	0.091	0.268	-0.760489	2.2172e-11	3.93442e-07
FOS	0.062	0.242	-0.867151	6.77372e-14	1.202e-09		FOS	0.062	0.242	-0.867151	6.77372e-14	1.202e-09
GZMB	0.143	0.43	-1.05063	1.54241e-21	2.73701e-17		GZMB	0.143	0.43	-1.05063	1.54241e-21	2.73701e-17
MAIT R VS NR							MAIT R VS NR							MAIT R VS NR
T0							T1							T2
GeneSymbol	pct.1	pct.2	avg_logFC	p_val	p_val_adj		GeneSymbol	pct.1	pct.2	avg_logFC	p_val	p_val_adj		GeneSymbol	pct.1	pct.2	avg_logFC	p_val	p_val_adj
RGCC	0.118	0.011	1.18947	4.73494e-10	8.40215e-06		FOS	0.398	0.258	0.831558	1.76375e-08	0.000312977		FOS	0.561	0.225	0.916982	1.80707e-13	3.20665e-09
TNFAIP3	0.626	0.355	1.10013	1.759e-22	3.12134e-18		TNFAIP3	0.508	0.226	0.804846	3.07252e-15	5.45218e-11		SYNE2	0.309	0.107	0.877194	1.00448e-07	0.00178244
YPEL5	0.265	0.1	0.785951	2.27007e-09	4.02824e-05		ZFP36L2	0.889	0.697	0.788913	1.90159e-29	3.37436e-25		TNFAIP3	0.53	0.242	0.751125	6.09658e-10	1.08184e-05
NFKBIA	0.429	0.272	0.709451	1.70154e-08	0.000301938		CXCR4	0.694	0.39	0.74481	2.15948e-18	3.83199e-14		DUSP1	0.614	0.315	0.550521	2.02718e-10	3.59724e-06
JUND	0.401	0.229	0.673609	1.41817e-09	2.51654e-05		ZFP36	0.475	0.287	0.657397	2.90573e-08	0.000515622		JUND	0.449	0.191	0.514853	1.21424e-09	2.15466e-05
SATB1	0.287	0.138	0.658307	1.42461e-07	0.00252798		FAM46C	0.207	0.074	0.627134	1.1966e-06	0.0212337		GZMK	0.445	0.23	0.361715	2.30403e-06	0.0408849
CREM	0.157	0.054	0.611886	4.30808e-07	0.00764468		ID2	0.467	0.306	0.620146	3.56232e-07	0.00632133		EIF1	0.835	0.601	0.348694	2.53415e-08	0.000449686
CEBPD	0.2	0.095	0.578588	4.07337e-09	7.2282e-05		DUSP1	0.492	0.361	0.610083	7.16852e-08	0.00127205		PPP1R15A	0.157	0.039	0.271947	2.19507e-08	0.000389516
ZNF331	0.187	0.054	0.565175	1.08915e-09	1.93269e-05		SRGN	0.467	0.316	0.500653	1.21809e-06	0.0216151		CD69	0.468	0.275	0.253954	1.12333e-06	0.0199334
FTH1	0.453	0.281	0.561619	7.06748e-08	0.00125412		ARL4C	0.684	0.465	0.488077	1.68059e-09	2.98221e-05		RPL12	0.837	0.815	-0.270205	6.39756e-07	0.0113525
KLF6	0.349	0.201	0.55783	1.22242e-08	0.000216919		BTG1	0.771	0.629	0.380686	2.22867e-07	0.00395478		RPLP1	0.967	0.972	-0.280296	2.27236e-06	0.0403231
FOS	0.476	0.332	0.528288	1.85577e-07	0.00329307		RPS29	0.79	0.852	-0.305896	9.55292e-07	0.0169517		RPS25	0.584	0.59	-0.283155	2.62936e-06	0.046658
TSC22D3	0.537	0.375	0.470602	7.0303e-08	0.00124753		RPS18	0.793	0.897	-0.354526	2.77258e-10	4.91995e-06		RPL23A	0.74	0.742	-0.306446	1.1058e-06	0.0196224
H3F3B	0.734	0.544	0.435077	1.72205e-09	3.05577e-05		LRRC75A.AS1	0.157	0.3	-0.69627	1.0731e-06	0.0190421		EEF1G	0.565	0.573	-0.308103	1.27009e-06	0.0225377
ZFP36	0.543	0.381	0.416863	2.18251e-07	0.00387286		GNLY	0.188	0.519	-1.05071	1.54628e-24	2.74387e-20		GNLY	0.177	0.489	-0.957192	1.47281e-14	2.61351e-10
NKG7	0.631	0.384	0.416789	2.23099e-13	3.95888e-09
MT2A	0.199	0.083	0.390214	6.98214e-08	0.00123898
NR4A2	0.19	0.08	0.359649	4.32696e-07	0.00767819
HLA.C	0.847	0.708	0.317011	8.21595e-09	0.000145792
HSPA5	0.266	0.149	0.308506	1.24121e-06	0.0220252
ARL4C	0.738	0.556	0.287624	4.70004e-08	0.000834023
JUNB	0.491	0.332	0.254753	1.64252e-06	0.0291466
RPL38	0.466	0.458	-0.259595	4.56799e-07	0.0081059
RPL37A	0.724	0.725	-0.270908	5.6358e-09	0.000100007
SNHG5	0.153	0.278	-0.792497	6.42548e-09	0.00011402

[truncated: 5 more sheets: MAIT CLUSTERS FIGURE 3, MAIT PHENOTYPE_FIGURE 4A, GSE148190_MAIT_FIGURE 4B, MAIT POLYFUNCTIONALITY_FIGURE 4, Supplementary figure 6]
